# Supplementary material for: N-[2-(2-Chloro­phen­yl)-2-hy­droxy­eth­yl]propan-2-aminium benzoate
Source: Acta Crystallogr Sect E Struct Rep Online. 2010 Oct 23;66(Pt 11):o2910. doi: 10.1107/S1600536810040274 (PMC3009367; doi:10.1107/S1600536810040274)
Supplement: Supplementary file 1 [file e-66-o2910-sup1.cif]

##############################################################################
###                                                                        ###
###        Electronic paper (Acta Crystallographica Section E)             ###
###                                                                        ###
##############################################################################
#                                                                            #
# This CIF contains the data in a paper accepted for publication in Acta     #
# Crystallographica Section E. It conforms to the requirements of Notes      #
# for Authors for Section E, and has been peer reviewed under the auspices   #
# of the IUCr Commission on Journals.                                        #
#                                                                            #
# Full details of the Crystallographic Information File format               #
# are given in the paper "The Crystallographic Information File (CIF):       #
# a New Standard Archive File for Crystallography" by S. R. Hall, F. H.      #
# Allen and I. D. Brown [Acta Cryst. (1991), A47, 655-685].                  #
#                                                                            #
# The current version of the core CIF dictionary is obtainable from          #
# ftp://ftp.iucr.org/pub/cif_core.dic. The current version number is 2.4.    #
#                                                                            #
# Software is freely available for graphical display of the structure(s) in  #
# this CIF.  For information consult the CIF home page http://www.iucr.org/  #
# cif/home.html                                                              #
#                                                                            #
# This file may be used for bona fide research purposes within the           #
# scientific community so long as proper attribution is given to the journal # 
# article from which it was obtained.                                        #
#                                                                            #
##############################################################################
                                             
data_global
_audit_creation_method     'manual editing of form.cif'
_journal_data_validation_number     ?
_journal_date_recd_electronic     2010-09-27
_journal_date_accepted     2010-10-08
_journal_name_full     'Acta Crystallographica, Section E'
_journal_year     2010
_journal_volume     66
_journal_issue     11
_journal_page_first     o2910
_journal_page_last     o2910
_journal_paper_category     QO
_journal_coeditor_code     RK2237
_publ_contact_author_name     'Hai Feng'
_publ_contact_author_address
;
 College of Pharmaceutical Sciences
 Zhejiang University of Technology
 Hangzhou 310014, People's Republic of China
;
_publ_contact_author_email     fenghai289289@163.com
_publ_contact_author_fax     '++86-571-88320776'
_publ_contact_author_phone     '++86-571-88320776'
_publ_section_title
;
<i>N</i>-[2-(2-Chlorophenyl)-2-hydroxyethyl]propan-2-aminium benzoate
;
loop_
    _publ_author_name
    _publ_author_address
    'Hai Feng'
;
    College of Pharmaceutical Sciences
    Zhejiang University of Technology
    Hangzhou 310014
    People's Republic of China
;
    'Ya Jian Zhou'
;
    College of Pharmaceutical Sciences
    Zhejiang University of Technology
    Hangzhou 310014
    People's Republic of China
;
    'Bin Tao Xing'
;
    College of Pharmaceutical Sciences
    Zhejiang University of Technology
    Hangzhou 310014
    People's Republic of China
;
    'Yang Guang Qi'
;
    College of Pharmaceutical Sciences
    Zhejiang University of Technology
    Hangzhou 310014
    People's Republic of China
;
    'Zheng Wu'
;
   Hangzhou Gallop Biological Products Co., Ltd
   Hangzhou 310014
   People's Republic of China
;
data_I
_audit_creation_method     SHELXL97
_chemical_name_systematic
;
<i>N</i>-[2-(2-Chlorophenyl)-2-hydroxyethyl]propan-2-aminium benzoate
;
_chemical_name_common     ?
_chemical_formula_moiety     'C11 H17 Cl N O +, C7 H5 O2 -'
_chemical_formula_sum     'C18 H22 Cl N O3'
_chemical_formula_iupac     'C11 H17 Cl N O +, C7 H5 O2 -'
_chemical_formula_weight     335.82
_chemical_melting_point     ?
_symmetry_cell_setting     monoclinic
_symmetry_space_group_name_H-M     'P 21/n'
_symmetry_space_group_name_Hall     '-P 2yn'
loop_
    _symmetry_equiv_pos_as_xyz
    'x, y, z'
    '-x+1/2, y+1/2, -z+1/2'
    '-x, -y, -z'
    'x-1/2, -y-1/2, z-1/2'
_cell_length_a     7.8343(3)
_cell_length_b     13.1260(5)
_cell_length_c     17.7308(7)
_cell_angle_alpha     90.00
_cell_angle_beta     94.3300(10)
_cell_angle_gamma     90.00
_cell_volume     1818.11(12)
_cell_formula_units_Z     4
_cell_measurement_reflns_used     12983
_cell_measurement_theta_min     3.0
_cell_measurement_theta_max     27.4
_cell_measurement_temperature     296.0(10)
_exptl_crystal_description     'chunk'
_exptl_crystal_colour     'colourless'
_exptl_crystal_size_max     0.53
_exptl_crystal_size_mid     0.48
_exptl_crystal_size_min     0.46
_exptl_crystal_density_diffrn     1.227
_exptl_crystal_density_meas     ?
_exptl_crystal_density_method     'not measured'
_exptl_crystal_F_000     712
_exptl_absorpt_coefficient_mu     0.223
_exptl_absorpt_correction_type     multi-scan
_exptl_absorpt_process_details     '(<i>ABSCOR</i>; Higashi, 1995)'
_exptl_absorpt_correction_T_min     0.8707
_exptl_absorpt_correction_T_max     0.9042
_exptl_special_details
;
;
_diffrn_ambient_temperature     296.0(10)
_diffrn_radiation_type     'MoK\a'
_diffrn_radiation_wavelength     0.71073
_diffrn_radiation_source     'rolling anode'
_diffrn_radiation_monochromator     'graphite'
_diffrn_measurement_device_type     'Rigaku R-AXIS RAPID/ZJUG'
_diffrn_measurement_method     \w
_diffrn_detector_area_resol_mean     10.00
_diffrn_reflns_number     17400
_diffrn_reflns_av_R_equivalents     0.0233
_diffrn_reflns_av_sigmaI/netI     0.0205
_diffrn_reflns_theta_min     3.03
_diffrn_reflns_theta_max     27.42
_diffrn_reflns_theta_full     27.42
_diffrn_measured_fraction_theta_max     0.998
_diffrn_measured_fraction_theta_full     0.998
_diffrn_reflns_limit_h_min     -9
_diffrn_reflns_limit_h_max     10
_diffrn_reflns_limit_k_min     -15
_diffrn_reflns_limit_k_max     17
_diffrn_reflns_limit_l_min     -22
_diffrn_reflns_limit_l_max     22
_diffrn_standards_number     ?
_diffrn_standards_interval_count     ?
_diffrn_standards_interval_time     ?
_diffrn_standards_decay_%     ?
_refine_special_details
;
 Refinement of <i>F</i>^2^ against ALL reflections. The weighted
 <i>R</i>-factor <i>wR</i> and goodness of fit <i>S</i> are based on
 <i>F</i>^2^, conventional <i>R</i>-factors <i>R</i> are based on <i>F</i>,
 with <i>F</i> set to zero for negative <i>F</i>^2^. The threshold expression
 of <i>F</i>^2^ > \s(<i>F</i>^2^) is used only for calculating
 <i>R</i>-factors(gt) <i>etc</i>. and is not relevant to the choice of
 reflections for refinement. <i>R</i>-factors based on <i>F</i>^2^ are
 statistically about twice as large as those based on <i>F</i>, and
 <i>R</i>-factors based on ALL data will be even larger.
;
_reflns_number_total     4123
_reflns_number_gt     3186
_reflns_threshold_expression     I>2\s(I)
_refine_ls_structure_factor_coef     Fsqd
_refine_ls_matrix_type     full
_refine_ls_R_factor_all     0.0550
_refine_ls_R_factor_gt     0.0416
_refine_ls_wR_factor_gt     0.1019
_refine_ls_wR_factor_ref     0.1101
_refine_ls_goodness_of_fit_ref     1.002
_refine_ls_restrained_S_all     1.002
_refine_ls_number_reflns     4123
_refine_ls_number_parameters     210
_refine_ls_number_restraints     0
_refine_ls_hydrogen_treatment     constr
_refine_ls_weighting_scheme     calc
_refine_ls_weighting_details
         'calc w=1/[\s^2^(Fo^2^)+(0.0437P)^2^+0.6461P] where P=(Fo^2^+2Fc^2^)/3'
_atom_sites_solution_hydrogens     geom
_atom_sites_solution_primary     direct
_atom_sites_solution_secondary     difmap
_refine_ls_shift/su_max     0.000
_refine_ls_shift/su_mean     0.000
_refine_diff_density_max     0.313
_refine_diff_density_min     -0.320
_refine_ls_extinction_method     '<i>SHELXL97</i> (Sheldrick, 2008)'
_refine_ls_extinction_coef     0.0125(12)
_refine_ls_extinction_expression
                                  'Fc^*^=kFc[1+0.001xFc^2^\l^3^/sin(2\q)]^-1/4^'
loop_
    _atom_type_symbol
    _atom_type_description
    _atom_type_scat_dispersion_real
    _atom_type_scat_dispersion_imag
    _atom_type_scat_source
    'C' 'C' 0.0033 0.0016
                         'International Tables Vol C Tables 4.2.6.8 and 6.1.1.4'
    'H' 'H' 0.0000 0.0000
                         'International Tables Vol C Tables 4.2.6.8 and 6.1.1.4'
    'Cl' 'Cl' 0.1484 0.1585
                         'International Tables Vol C Tables 4.2.6.8 and 6.1.1.4'
    'N' 'N' 0.0061 0.0033
                         'International Tables Vol C Tables 4.2.6.8 and 6.1.1.4'
    'O' 'O' 0.0106 0.0060
                         'International Tables Vol C Tables 4.2.6.8 and 6.1.1.4'
_computing_data_collection     '<i>PROCESS-AUTO</i> (Rigaku/MSC, 200))'
_computing_cell_refinement     '<i>PROCESS-AUTO</i> (Rigaku/MSC, 2006)'
_computing_data_reduction     '<i>CrystalStructure</i> (Rigaku/MSC, 2007)'
_computing_structure_solution     '<i>SHELXS97</i> (Sheldrick, 2008)'
_computing_structure_refinement     '<i>SHELXL97</i> (Sheldrick, 2008)'
_computing_molecular_graphics     '<i>ORTEP-3</i> (Farrugia, 1997)'
_computing_publication_material     '<i>WinGX</i> (Farrugia, 1999)'
loop_
    _atom_site_type_symbol
    _atom_site_label
    _atom_site_fract_x
    _atom_site_fract_y
    _atom_site_fract_z
    _atom_site_U_iso_or_equiv
    _atom_site_adp_type
    _atom_site_calc_flag
    _atom_site_refinement_flags
    _atom_site_occupancy
    _atom_site_disorder_assembly
    _atom_site_disorder_group
    Cl Cl1 0.45832(8) 0.73075(5) 0.69565(4) 0.0898(2) Uani d . 1 . .
    N N1 0.27625(14) 0.59370(8) 0.48693(6) 0.0326(2) Uani d . 1 . .
    H H1A 0.2765 0.5272 0.4744 0.039 Uiso calc R 1 . .
    H H1B 0.3858 0.6149 0.4912 0.039 Uiso calc R 1 . .
    O O3 0.40196(12) 0.31773(8) 0.50725(6) 0.0456(3) Uani d . 1 . .
    O O2 0.23389(16) 0.40526(8) 0.42406(7) 0.0543(3) Uani d . 1 . .
    O O1 0.25272(15) 0.43338(8) 0.61142(6) 0.0497(3) Uani d . 1 . .
    H H1 0.3143 0.4081 0.5810 0.075 Uiso calc R 1 . .
    C C13 0.21403(17) 0.22582(10) 0.42001(8) 0.0369(3) Uani d . 1 . .
    C C8 0.20481(18) 0.60417(11) 0.56199(8) 0.0392(3) Uani d . 1 . .
    H H8A 0.0844 0.5862 0.5571 0.047 Uiso calc R 1 . .
    H H8B 0.2135 0.6748 0.5779 0.047 Uiso calc R 1 . .
    C C9 0.18157(18) 0.65197(11) 0.42338(9) 0.0418(3) Uani d . 1 . .
    H H9 0.0642 0.6258 0.4164 0.050 Uiso calc R 1 . .
    C C1 0.3003(2) 0.65860(13) 0.73480(9) 0.0522(4) Uani d . 1 . .
    C C14 0.1011(2) 0.22632(12) 0.35609(9) 0.0463(4) Uani d . 1 . .
    H H14 0.0760 0.2873 0.3309 0.056 Uiso calc R 1 . .
    C C12 0.28937(17) 0.32356(10) 0.45198(8) 0.0373(3) Uani d . 1 . .
    C C6 0.23953(18) 0.57020(11) 0.69877(8) 0.0410(3) Uani d . 1 . .
    C C7 0.29652(18) 0.53722(10) 0.62261(8) 0.0369(3) Uani d . 1 . .
    H H7 0.4206 0.5458 0.6218 0.044 Uiso calc R 1 . .
    C C10 0.2707(2) 0.63197(14) 0.35160(9) 0.0545(4) Uani d . 1 . .
    H H10A 0.2723 0.5600 0.3419 0.082 Uiso calc R 1 . .
    H H10B 0.3860 0.6571 0.3577 0.082 Uiso calc R 1 . .
    H H10C 0.2100 0.6661 0.3098 0.082 Uiso calc R 1 . .
    C C11 0.1747(3) 0.76461(13) 0.44186(11) 0.0617(5) Uani d . 1 . .
    H H11A 0.1177 0.7740 0.4874 0.093 Uiso calc R 1 . .
    H H11B 0.1130 0.8000 0.4010 0.093 Uiso calc R 1 . .
    H H11C 0.2890 0.7911 0.4488 0.093 Uiso calc R 1 . .
    C C16 0.0598(3) 0.04706(15) 0.36633(13) 0.0800(7) Uani d . 1 . .
    H H16 0.0070 -0.0128 0.3489 0.096 Uiso calc R 1 . .
    C C18 0.2509(3) 0.13432(13) 0.45566(11) 0.0644(5) Uani d . 1 . .
    H H18 0.3292 0.1323 0.4978 0.077 Uiso calc R 1 . .
    C C15 0.0252(2) 0.13674(14) 0.32929(11) 0.0625(5) Uani d . 1 . .
    H H15 -0.0495 0.1377 0.2860 0.075 Uiso calc R 1 . .
    C C5 0.1165(2) 0.51537(15) 0.73318(9) 0.0572(4) Uani d . 1 . .
    H H5 0.0756 0.4549 0.7113 0.069 Uiso calc R 1 . .
    C C3 0.1146(3) 0.63805(19) 0.83306(11) 0.0776(7) Uani d . 1 . .
    H H3 0.0712 0.6611 0.8774 0.093 Uiso calc R 1 . .
    C C17 0.1724(4) 0.04543(14) 0.42930(14) 0.0901(8) Uani d . 1 . .
    H H17 0.1961 -0.0157 0.4545 0.108 Uiso calc R 1 . .
    C C2 0.2388(3) 0.69251(17) 0.80124(10) 0.0688(6) Uani d . 1 . .
    H H2 0.2816 0.7519 0.8241 0.083 Uiso calc R 1 . .
    C C4 0.0528(3) 0.5488(2) 0.79991(11) 0.0783(6) Uani d . 1 . .
    H H4 -0.0309 0.5113 0.8221 0.094 Uiso calc R 1 . .
loop_
    _atom_site_aniso_label
    _atom_site_aniso_U_11
    _atom_site_aniso_U_22
    _atom_site_aniso_U_33
    _atom_site_aniso_U_12
    _atom_site_aniso_U_13
    _atom_site_aniso_U_23
    Cl1 0.0863(4) 0.0823(4) 0.1027(4) -0.0357(3) 0.0192(3) -0.0458(3)
    N1 0.0330(5) 0.0275(5) 0.0370(6) -0.0016(4) 0.0007(4) -0.0014(4)
    O3 0.0384(5) 0.0479(6) 0.0497(6) -0.0055(5) -0.0019(4) -0.0129(5)
    O2 0.0723(8) 0.0301(5) 0.0588(7) -0.0024(5) -0.0053(6) -0.0076(5)
    O1 0.0659(7) 0.0344(5) 0.0512(6) -0.0035(5) 0.0199(5) -0.0064(5)
    C13 0.0375(7) 0.0323(7) 0.0412(7) -0.0023(6) 0.0046(6) -0.0077(6)
    C8 0.0381(7) 0.0382(7) 0.0416(8) 0.0030(6) 0.0053(6) -0.0045(6)
    C9 0.0370(7) 0.0397(8) 0.0473(8) -0.0004(6) -0.0054(6) 0.0072(6)
    C1 0.0531(9) 0.0565(10) 0.0458(9) 0.0081(8) -0.0039(7) -0.0146(7)
    C14 0.0491(8) 0.0384(8) 0.0502(9) 0.0006(7) -0.0040(7) -0.0073(6)
    C12 0.0355(7) 0.0351(7) 0.0419(7) -0.0045(6) 0.0074(6) -0.0090(6)
    C6 0.0425(7) 0.0454(8) 0.0348(7) 0.0094(6) 0.0005(6) -0.0031(6)
    C7 0.0381(7) 0.0342(7) 0.0386(7) 0.0006(6) 0.0050(6) -0.0052(5)
    C10 0.0610(10) 0.0605(10) 0.0410(8) 0.0011(8) -0.0027(7) 0.0093(7)
    C11 0.0728(12) 0.0393(9) 0.0729(12) 0.0131(8) 0.0032(9) 0.0116(8)
    C16 0.1048(17) 0.0444(10) 0.0876(15) -0.0270(11) -0.0145(13) -0.0166(10)
    C18 0.0916(14) 0.0393(8) 0.0581(11) -0.0045(9) -0.0216(10) -0.0008(8)
    C15 0.0630(11) 0.0572(11) 0.0642(11) -0.0086(9) -0.0147(9) -0.0186(9)
    C5 0.0658(11) 0.0623(11) 0.0453(9) 0.0028(9) 0.0154(8) 0.0000(8)
    C3 0.0973(16) 0.1001(17) 0.0361(9) 0.0424(14) 0.0090(10) -0.0085(10)
    C17 0.144(2) 0.0329(9) 0.0878(16) -0.0147(11) -0.0269(15) 0.0046(9)
    C2 0.0803(13) 0.0757(13) 0.0483(10) 0.0247(11) -0.0089(9) -0.0237(9)
    C4 0.0884(15) 0.0955(17) 0.0549(11) 0.0159(13) 0.0311(11) 0.0092(11)
_geom_special_details
;
 All s.u.'s (except the s.u. in the dihedral angle between two l.s. planes)
 are estimated using the full covariance matrix. The cell s.u.'s are taken
 into account individually in the estimation of s.u.'s in distances, angles
 and torsion angles; correlations between s.u.'s in cell parameters are only
 used when they are defined by crystal symmetry. An approximate (isotropic)
 treatment of cell s.u.'s is used for estimating s.u.'s involving l.s. planes.
;
loop_
    _geom_bond_atom_site_label_1
    _geom_bond_atom_site_label_2
    _geom_bond_site_symmetry_2
    _geom_bond_distance
    _geom_bond_publ_flag
    Cl1 C1 . 1.7438(19) ?
    N1 C8 . 1.4884(17) ?
    N1 C9 . 1.5096(17) ?
    N1 H1A . 0.9000 ?
    N1 H1B . 0.9000 ?
    O3 C12 . 1.2704(17) ?
    O2 C12 . 1.2456(18) ?
    O1 C7 . 1.4158(16) ?
    O1 H1 . 0.8200 ?
    C13 C18 . 1.378(2) ?
    C13 C14 . 1.384(2) ?
    C13 C12 . 1.5050(18) ?
    C8 C7 . 1.526(2) ?
    C8 H8A . 0.9700 ?
    C8 H8B . 0.9700 ?
    C9 C11 . 1.516(2) ?
    C9 C10 . 1.520(2) ?
    C9 H9 . 0.9800 ?
    C1 C2 . 1.380(2) ?
    C1 C6 . 1.391(2) ?
    C14 C15 . 1.386(2) ?
    C14 H14 . 0.9300 ?
    C6 C5 . 1.381(2) ?
    C6 C7 . 1.5169(19) ?
    C7 H7 . 0.9800 ?
    C10 H10A . 0.9600 ?
    C10 H10B . 0.9600 ?
    C10 H10C . 0.9600 ?
    C11 H11A . 0.9600 ?
    C11 H11B . 0.9600 ?
    C11 H11C . 0.9600 ?
    C16 C15 . 1.365(3) ?
    C16 C17 . 1.370(3) ?
    C16 H16 . 0.9300 ?
    C18 C17 . 1.384(3) ?
    C18 H18 . 0.9300 ?
    C15 H15 . 0.9300 ?
    C5 C4 . 1.390(3) ?
    C5 H5 . 0.9300 ?
    C3 C2 . 1.363(3) ?
    C3 C4 . 1.382(3) ?
    C3 H3 . 0.9300 ?
    C17 H17 . 0.9300 ?
    C2 H2 . 0.9300 ?
    C4 H4 . 0.9300 ?
loop_
    _geom_angle_atom_site_label_1
    _geom_angle_atom_site_label_2
    _geom_angle_atom_site_label_3
    _geom_angle_site_symmetry_1
    _geom_angle_site_symmetry_3
    _geom_angle
    _geom_angle_publ_flag
    C8 N1 C9 . . 115.08(11) ?
    C8 N1 H1A . . 108.5 ?
    C9 N1 H1A . . 108.5 ?
    C8 N1 H1B . . 108.5 ?
    C9 N1 H1B . . 108.5 ?
    H1A N1 H1B . . 107.5 ?
    C7 O1 H1 . . 109.5 ?
    C18 C13 C14 . . 118.61(14) ?
    C18 C13 C12 . . 120.50(13) ?
    C14 C13 C12 . . 120.84(13) ?
    N1 C8 C7 . . 112.82(11) ?
    N1 C8 H8A . . 109.0 ?
    C7 C8 H8A . . 109.0 ?
    N1 C8 H8B . . 109.0 ?
    C7 C8 H8B . . 109.0 ?
    H8A C8 H8B . . 107.8 ?
    N1 C9 C11 . . 110.87(13) ?
    N1 C9 C10 . . 107.86(12) ?
    C11 C9 C10 . . 112.06(14) ?
    N1 C9 H9 . . 108.7 ?
    C11 C9 H9 . . 108.7 ?
    C10 C9 H9 . . 108.7 ?
    C2 C1 C6 . . 122.12(18) ?
    C2 C1 Cl1 . . 117.95(15) ?
    C6 C1 Cl1 . . 119.92(12) ?
    C13 C14 C15 . . 120.55(15) ?
    C13 C14 H14 . . 119.7 ?
    C15 C14 H14 . . 119.7 ?
    O2 C12 O3 . . 124.03(13) ?
    O2 C12 C13 . . 117.97(12) ?
    O3 C12 C13 . . 117.97(13) ?
    C5 C6 C1 . . 117.24(15) ?
    C5 C6 C7 . . 120.44(14) ?
    C1 C6 C7 . . 122.23(14) ?
    O1 C7 C6 . . 108.36(12) ?
    O1 C7 C8 . . 111.07(12) ?
    C6 C7 C8 . . 107.95(11) ?
    O1 C7 H7 . . 109.8 ?
    C6 C7 H7 . . 109.8 ?
    C8 C7 H7 . . 109.8 ?
    C9 C10 H10A . . 109.5 ?
    C9 C10 H10B . . 109.5 ?
    H10A C10 H10B . . 109.5 ?
    C9 C10 H10C . . 109.5 ?
    H10A C10 H10C . . 109.5 ?
    H10B C10 H10C . . 109.5 ?
    C9 C11 H11A . . 109.5 ?
    C9 C11 H11B . . 109.5 ?
    H11A C11 H11B . . 109.5 ?
    C9 C11 H11C . . 109.5 ?
    H11A C11 H11C . . 109.5 ?
    H11B C11 H11C . . 109.5 ?
    C15 C16 C17 . . 119.85(16) ?
    C15 C16 H16 . . 120.1 ?
    C17 C16 H16 . . 120.1 ?
    C13 C18 C17 . . 120.49(17) ?
    C13 C18 H18 . . 119.8 ?
    C17 C18 H18 . . 119.8 ?
    C16 C15 C14 . . 120.15(17) ?
    C16 C15 H15 . . 119.9 ?
    C14 C15 H15 . . 119.9 ?
    C6 C5 C4 . . 121.29(19) ?
    C6 C5 H5 . . 119.4 ?
    C4 C5 H5 . . 119.4 ?
    C2 C3 C4 . . 120.44(18) ?
    C2 C3 H3 . . 119.8 ?
    C4 C3 H3 . . 119.8 ?
    C16 C17 C18 . . 120.32(19) ?
    C16 C17 H17 . . 119.8 ?
    C18 C17 H17 . . 119.8 ?
    C3 C2 C1 . . 119.36(19) ?
    C3 C2 H2 . . 120.3 ?
    C1 C2 H2 . . 120.3 ?
    C3 C4 C5 . . 119.5(2) ?
    C3 C4 H4 . . 120.2 ?
    C5 C4 H4 . . 120.2 ?
loop_
    _geom_torsion_atom_site_label_1
    _geom_torsion_atom_site_label_2
    _geom_torsion_atom_site_label_3
    _geom_torsion_atom_site_label_4
    _geom_torsion_site_symmetry_1
    _geom_torsion_site_symmetry_2
    _geom_torsion_site_symmetry_3
    _geom_torsion_site_symmetry_4
    _geom_torsion
    _geom_torsion_publ_flag
    C9 N1 C8 C7 . . . . 175.43(11) ?
    C8 N1 C9 C11 . . . . 57.38(16) ?
    C8 N1 C9 C10 . . . . -179.59(12) ?
    C18 C13 C14 C15 . . . . 0.9(3) ?
    C12 C13 C14 C15 . . . . -176.53(15) ?
    C18 C13 C12 O2 . . . . -170.12(16) ?
    C14 C13 C12 O2 . . . . 7.3(2) ?
    C18 C13 C12 O3 . . . . 7.8(2) ?
    C14 C13 C12 O3 . . . . -174.79(13) ?
    C2 C1 C6 C5 . . . . -1.5(2) ?
    Cl1 C1 C6 C5 . . . . 178.90(13) ?
    C2 C1 C6 C7 . . . . 175.02(15) ?
    Cl1 C1 C6 C7 . . . . -4.6(2) ?
    C5 C6 C7 O1 . . . . -19.97(19) ?
    C1 C6 C7 O1 . . . . 163.62(14) ?
    C5 C6 C7 C8 . . . . 100.41(16) ?
    C1 C6 C7 C8 . . . . -76.00(17) ?
    N1 C8 C7 O1 . . . . -73.09(15) ?
    N1 C8 C7 C6 . . . . 168.25(11) ?
    C14 C13 C18 C17 . . . . -2.0(3) ?
    C12 C13 C18 C17 . . . . 175.4(2) ?
    C17 C16 C15 C14 . . . . -1.3(4) ?
    C13 C14 C15 C16 . . . . 0.7(3) ?
    C1 C6 C5 C4 . . . . 1.8(3) ?
    C7 C6 C5 C4 . . . . -174.81(17) ?
    C15 C16 C17 C18 . . . . 0.2(4) ?
    C13 C18 C17 C16 . . . . 1.5(4) ?
    C4 C3 C2 C1 . . . . 1.1(3) ?
    C6 C1 C2 C3 . . . . 0.1(3) ?
    Cl1 C1 C2 C3 . . . . 179.68(15) ?
    C2 C3 C4 C5 . . . . -0.8(3) ?
    C6 C5 C4 C3 . . . . -0.7(3) ?
loop_
    _geom_hbond_atom_site_label_D
    _geom_hbond_atom_site_label_H
    _geom_hbond_atom_site_label_A
    _geom_hbond_site_symmetry_A
    _geom_hbond_distance_DH
    _geom_hbond_distance_HA
    _geom_hbond_distance_DA
    _geom_hbond_angle_DHA
    N1 H1A O2 . 0.90 1.85 2.7231(15) 162
    O1 H1 O3 . 0.82 1.93 2.7219(15) 162
    N1 H1B O3 3_666 0.90 1.88 2.7710(15) 169
