# Supplementary material for: N-[2-(2-Chloro­phen­yl)-2-hy­droxy­eth­yl]propan-2-aminium benzoate
Source: Acta Crystallogr Sect E Struct Rep Online. 2010 Oct 23;66(Pt 11):o2910. doi: 10.1107/S1600536810040274 (PMC3009367; doi:10.1107/S1600536810040274)
Supplement: Supplementary file 2 [file e-66-o2910-Isup2.hkl]

#
# h,k,l, Fc-squared, Fo-squared, sigma(Fo-squared) and status flag
#
data_I
_shelx_title ' x-ben in P 21/n'
_shelx_refln_list_code          4
_shelx_F_calc_maximum      219.29
_exptl_crystal_F_000       712.00
_reflns_d_resolution_high  0.7716
 
loop_
 _symmetry_equiv_pos_as_xyz
 'x, y, z'
 '-x+1/2, y+1/2, -z+1/2'
 '-x, -y, -z'
 'x-1/2, -y-1/2, z-1/2'
 
_cell_length_a     7.8343
_cell_length_b    13.1260
_cell_length_c    17.7308
_cell_angle_alpha  90.000
_cell_angle_beta   94.330
_cell_angle_gamma  90.000
 
_shelx_F_squared_multiplier     1.000
 
loop_
 _refln_index_h
 _refln_index_k
 _refln_index_l
 _refln_F_squared_calc
 _refln_F_squared_meas
 _refln_F_squared_sigma
 _refln_observed_status
   2   0   0    20065.14    18921.77    182.27 o
   4   0   0     4880.41     5256.10     62.29 o
   6   0   0     1027.63     1154.03     18.08 o
   8   0   0        4.40        2.18      1.61 o
  10   0   0       44.89       46.89      5.25 o
   1   1   0      488.12      432.57      7.08 o
   2   1   0       26.94       27.41      1.29 o
   3   1   0       15.56       10.47      0.51 o
   4   1   0      590.65      564.69      3.68 o
   5   1   0      249.27      251.21      2.36 o
   6   1   0      413.83      405.55      4.95 o
   7   1   0       42.52       37.58      1.29 o
   8   1   0        5.45        6.54      1.11 o
   9   1   0       15.43       14.98      1.31 o
  10   1   0       24.03       24.56      2.44 o
   0   2   0     1765.43     1787.56     16.66 o
   1   2   0    16615.47    15417.05    355.80 o
   2   2   0     1305.73     1257.70     13.63 o
   3   2   0      276.83      302.19      1.99 o
   4   2   0      112.40      113.15      1.08 o
   5   2   0      218.01      272.01      2.55 o
   6   2   0       18.14       20.93      1.07 o
   7   2   0       89.12       76.94      1.61 o
   8   2   0       30.02       33.61      1.42 o
   9   2   0        0.02       -0.01      0.83 o
  10   2   0        7.99        5.67      1.39 o
   1   3   0     2931.39     3144.16     26.87 o
   2   3   0      229.89      245.06      1.88 o
   3   3   0      324.13      307.23      2.31 o
   4   3   0     1075.89     1096.91      6.69 o
   5   3   0       17.54       17.49      0.75 o
   6   3   0       13.40       12.83      0.89 o
   7   3   0       12.61       12.10      1.07 o
   8   3   0        6.25        7.09      1.01 o
   9   3   0       56.71       58.18      2.18 o
   0   4   0      187.54      203.17      2.38 o
   1   4   0       51.56       41.29      0.97 o
   2   4   0     5517.56     5547.02     50.84 o
   3   4   0      960.09      983.89      7.77 o
   4   4   0      686.30      754.03      5.40 o
   5   4   0       33.81       28.50      0.99 o
   6   4   0       15.05       16.22      1.08 o
   7   4   0       11.08        9.06      1.16 o
   8   4   0       19.85       22.68      1.55 o
   9   4   0       33.92       29.66      1.51 o
   1   5   0     1939.33     2073.29     19.27 o
   2   5   0     2872.92     3084.48     36.59 o
   3   5   0      108.51      123.38      1.44 o
   4   5   0       37.26       29.14      1.45 o
   5   5   0       61.15       54.39      1.21 o
   6   5   0      133.53      136.06      2.10 o
   7   5   0       79.05       91.84      2.07 o
   8   5   0       34.80       41.68      2.05 o
   9   5   0        9.67       11.83      2.54 o
   0   6   0     1411.80     1395.34     20.90 o
   1   6   0       56.60       52.50      1.00 o
   2   6   0      277.30      310.65      2.61 o
   3   6   0      257.24      293.60      6.77 o
   4   6   0      793.76      769.98      8.32 o
   5   6   0       43.06       53.71     12.90 o
   6   6   0      168.45      170.84      3.11 o
   7   6   0       18.74       22.17      1.78 o
   8   6   0        1.19        0.88      1.78 o
   9   6   0        4.91        7.62      2.64 o
   1   7   0     1175.26     1195.97      9.45 o
   2   7   0      359.80      373.93      3.32 o
   3   7   0       68.95       94.41      1.56 o
   4   7   0      261.40      258.04      4.61 o
   5   7   0        0.03        0.19      0.51 o
   6   7   0       27.01       24.93      1.11 o
   7   7   0        0.04        0.71      0.77 o
   8   7   0       35.68       41.39      3.58 o
   9   7   0        0.03        3.76      2.33 o
   0   8   0        7.39       18.44      2.84 o
   1   8   0      448.32      452.24      4.69 o
   2   8   0      266.77      293.97      3.03 o
   3   8   0       76.49       89.34      5.92 o
   4   8   0       46.16       41.77      2.94 o
   5   8   0      124.33      127.20      3.36 o
   6   8   0       24.47       19.87      0.82 o
   7   8   0       13.22       17.04      1.60 o
   8   8   0       10.62       17.69      2.82 o
   1   9   0       77.27       79.45      2.18 o
   2   9   0      153.29      141.73      2.12 o
   3   9   0      131.72      124.50      1.82 o
   4   9   0       68.45       70.13      1.37 o
   5   9   0       19.99       13.46      0.59 o
   6   9   0       87.53       77.41      2.50 o
   7   9   0        2.49       -0.60      1.96 o
   8   9   0       20.02       17.97      3.04 o
   0  10   0      394.03      392.91      5.92 o
   1  10   0     1062.25     1018.07     10.39 o
   2  10   0       39.33       39.91      2.15 o
   3  10   0       29.02       33.02      1.39 o
   4  10   0       21.99       20.15      0.90 o
   5  10   0      215.98      207.90      4.63 o
   6  10   0       18.67       19.67      2.74 o
   7  10   0        6.76        6.64      2.55 o
   8  10   0       31.85       35.71      3.90 o
   1  11   0      338.54      324.36      4.15 o
   2  11   0        0.00       -1.11      1.45 o
   3  11   0        0.61       -0.33      1.54 o
   4  11   0       79.58       81.85      1.86 o
   5  11   0       92.33       75.79      1.92 o
   6  11   0        1.58       -0.21      2.08 o
   7  11   0        4.77        3.39      2.92 o
   0  12   0        1.15        0.36      1.89 o
   1  12   0      106.39      127.78      3.29 o
   2  12   0      100.99       82.70      2.17 o
   3  12   0       94.14       94.73      2.22 o
   4  12   0        2.34        3.46      1.00 o
   5  12   0       50.50       53.04      4.01 o
   6  12   0        6.87        8.25      2.66 o
   7  12   0        3.48        2.40      2.64 o
   1  13   0       16.54       17.23      1.54 o
   2  13   0       43.78       39.37      1.71 o
   3  13   0       24.13       26.78      1.47 o
   4  13   0        0.08       -0.07      0.93 o
   5  13   0       11.18        9.71      1.98 o
   6  13   0        0.01        1.55      2.78 o
   0  14   0        7.32        6.43      2.66 o
   1  14   0        2.34        0.90      1.06 o
   2  14   0        5.74        2.79      1.15 o
   3  14   0       14.85       27.03      1.87 o
   4  14   0       33.15       42.04      2.72 o
   5  14   0        0.34       -0.02      1.57 o
   1  15   0       43.85       50.11      2.61 o
   2  15   0        0.88       -0.46      1.20 o
   3  15   0       36.98       45.52      1.53 o
   4  15   0        3.79        3.58      1.98 o
   0  16   0       44.62       44.12      3.32 o
   1  16   0        0.03        0.52      1.07 o
   2  16   0       27.91       31.78      2.20 o
   3  16   0       13.57       17.76      3.79 o
  -9   0   1        8.02        6.76      1.60 o
  -7   0   1       60.98       56.96      2.51 o
  -5   0   1     1155.33     1219.39     32.92 o
  -3   0   1        6.52       10.87      0.64 o
   3   0   1      933.97      979.07      8.54 o
   5   0   1       69.97       75.80      2.00 o
   7   0   1       25.42       29.24      1.67 o
   9   0   1       62.46       62.69      4.37 o
 -10   1   1       34.33       36.02      1.84 o
  -9   1   1       32.13       32.39      1.28 o
  -8   1   1        2.78        1.26      0.75 o
  -7   1   1      254.64      243.84      3.08 o
  -6   1   1      209.33      214.75      2.76 o
  -5   1   1        4.72        4.68      0.81 o
  -4   1   1     2122.29     2285.58     16.07 o
  -3   1   1      152.97      123.70      1.98 o
  -2   1   1     2099.50     1990.35     18.78 o
  -1   1   1      405.77      441.19      5.83 o
   1   1   1     1073.91     1155.37     12.22 o
   2   1   1    16868.58    16218.65    184.29 o
   3   1   1      375.80      353.93      2.22 o
   4   1   1      110.87      103.72      1.28 o
   5   1   1      458.99      454.75      3.20 o
   6   1   1       84.64       94.17      1.50 o
   7   1   1      207.78      212.50      2.68 o
   8   1   1        2.64        2.30      1.17 o
   9   1   1       49.63       56.96      4.52 o
  10   1   1        0.65        3.62      1.39 o
 -10   2   1       12.81       18.66      3.15 o
  -9   2   1       14.00       15.41      1.27 o
  -8   2   1        0.05        0.32      0.87 o
  -7   2   1       91.88       95.16      1.58 o
  -6   2   1        3.99        7.54      1.04 o
  -5   2   1      561.38      565.09      4.54 o
  -4   2   1        0.94        5.37      0.75 o
  -3   2   1       23.24       18.45      0.45 o
  -2   2   1     1624.20     1687.07     10.41 o
  -1   2   1     2791.29     2786.13     42.26 o
   0   2   1     1096.19     1107.44     16.58 o
   1   2   1      161.46      135.70      1.81 o
   2   2   1       71.04       75.91      0.91 o
   3   2   1     1180.22     1165.23      8.19 o
   4   2   1        7.54        9.77      0.93 o
   5   2   1        1.05       -0.13      0.44 o
   6   2   1        1.83        3.46      0.67 o
   7   2   1      124.82      124.97      2.12 o
   8   2   1        2.33        2.76      1.00 o
   9   2   1        4.41        3.99      1.72 o
  10   2   1        2.20        1.18      1.44 o
  -9   3   1       20.62       20.99      1.36 o
  -8   3   1       71.54       73.36      1.47 o
  -7   3   1        0.00        0.86      0.73 o
  -6   3   1        2.80        1.83      0.69 o
  -5   3   1      174.36      152.81      1.83 o
  -4   3   1      241.84      256.03      2.11 o
  -3   3   1      962.80      963.83      7.06 o
  -2   3   1      111.27      100.62      1.31 o
  -1   3   1     5209.04     5468.24     34.92 o
   0   3   1     1788.84     1761.61     14.38 o
   1   3   1     5837.74     5612.44     51.16 o
   2   3   1      242.80      278.94      2.28 o
   3   3   1       91.65       81.70      1.31 o
   4   3   1        0.17        0.50      0.41 o
   5   3   1       22.11       22.82      1.23 o
   6   3   1        0.64        1.61      0.74 o
   7   3   1       58.10       69.89      1.48 o
   8   3   1        0.15        1.30      1.02 o
   9   3   1       70.82       74.36      3.22 o
  -9   4   1       82.02       83.16      6.38 o
  -8   4   1      132.20      141.41      2.09 o
  -7   4   1       25.89       26.37      1.39 o
  -6   4   1        6.43        9.38      0.78 o
  -5   4   1      171.14      173.31      1.76 o
  -4   4   1      406.92      382.88      3.05 o
  -3   4   1      236.71      182.00      1.99 o
  -2   4   1      374.30      347.23      2.62 o
  -1   4   1      390.85      386.74      3.01 o
   0   4   1      291.97      264.90      2.53 o
   1   4   1       97.18       79.92      1.29 o
   2   4   1      614.55      626.19      4.58 o
   3   4   1      989.41      977.09      7.34 o
   4   4   1        0.62       -0.04      0.36 o
   5   4   1      679.33      688.42      7.14 o
   6   4   1      118.25      119.37      1.72 o
   7   4   1       62.08       64.59      1.88 o
   8   4   1      130.94      134.97      3.18 o
   9   4   1        0.76        1.73      1.29 o
  -9   5   1        4.85        4.84      2.05 o
  -8   5   1       38.35       35.16      1.22 o
  -7   5   1        3.94        3.59      0.70 o
  -6   5   1       15.95       13.84      0.92 o
  -5   5   1        3.33        1.50      0.42 o
  -4   5   1      901.87      918.45      6.94 o
  -3   5   1      973.37     1007.60      6.76 o
  -2   5   1     3561.88     3845.13     56.00 o
  -1   5   1      205.95      181.15      2.16 o
   0   5   1     2184.75     2417.25     18.41 o
   1   5   1      240.19      246.32      2.46 o
   2   5   1     2561.29     2704.84     20.89 o
   3   5   1      122.26      126.73      1.46 o
   4   5   1      254.78      241.39      2.44 o
   5   5   1        2.03        5.08      0.67 o
   6   5   1      260.15      253.81      3.65 o
   7   5   1        5.16        3.19      0.85 o
   8   5   1        5.99        6.18      1.59 o
   9   5   1        6.89        5.60      2.25 o
  -9   6   1       52.83       66.82      4.55 o
  -8   6   1       53.66       57.28      2.02 o
  -7   6   1        0.51        0.50      0.65 o
  -6   6   1      100.91       85.89      1.56 o
  -5   6   1      283.26      281.51      4.66 o
  -4   6   1      320.50      319.42      2.51 o
  -3   6   1      314.14      310.43      2.61 o
  -2   6   1        0.18        0.79      0.46 o
  -1   6   1      193.56      195.86      2.65 o
   0   6   1     1338.89     1396.26     10.80 o
   1   6   1      190.37      205.13      2.84 o
   2   6   1      775.53      749.64      5.26 o
   3   6   1      471.50      458.70      4.58 o
   4   6   1      547.84      496.97     11.29 o
   5   6   1      313.18      305.29      3.42 o
   6   6   1        0.27        0.32      0.57 o
   7   6   1       72.79       78.26      1.45 o
   8   6   1       48.85       42.55      3.37 o
   9   6   1        5.23        5.42      2.54 o
  -9   7   1       34.99       40.13      3.54 o
  -8   7   1        0.02        0.80      2.16 o
  -7   7   1        3.66        4.48      0.47 o
  -6   7   1       64.68       63.69      2.00 o
  -5   7   1       45.91       47.40      1.68 o
  -4   7   1       22.21       23.40      1.25 o
  -3   7   1      728.72      695.72      5.39 o
  -2   7   1       48.37       49.72      2.06 o
  -1   7   1     1620.09     1558.85     19.00 o
   0   7   1      208.30      213.82      2.36 o
   1   7   1       25.94       25.84      1.73 o
   2   7   1       20.52       31.37      1.06 o
   3   7   1        3.45        1.52      0.65 o
   4   7   1      957.43     1003.07      7.92 o
   5   7   1      226.04      236.63      2.73 o
   6   7   1       50.60       51.15      0.95 o
   7   7   1       11.13        9.87      0.64 o
   8   7   1      113.29      105.20      4.32 o
   9   7   1        6.54        8.09      2.55 o
  -8   8   1        7.42        9.05      2.60 o
  -7   8   1        0.17        1.09      1.39 o
  -6   8   1       33.61       31.32      9.17 o
  -5   8   1        5.47       12.40      9.04 o
  -4   8   1      166.52      165.59      1.67 o
  -3   8   1      233.78      247.25      3.57 o
  -2   8   1      442.46      426.15      4.53 o
  -1   8   1      101.96      104.09      2.97 o
   0   8   1      172.88      151.61      1.91 o
   1   8   1      738.73      759.50      5.79 o
   2   8   1       13.29       15.83      0.88 o
   3   8   1     1409.18     1456.37     11.24 o
   4   8   1      306.12      281.03      2.85 o
   5   8   1       90.67       82.04      1.65 o
   6   8   1        1.90        2.99      0.55 o
   7   8   1       67.68       62.28      3.05 o
   8   8   1        1.88        3.09      2.71 o
  -8   9   1       22.26       21.53      3.53 o
  -7   9   1       31.46       35.78      2.18 o
  -6   9   1        8.71        5.61      2.97 o
  -5   9   1       24.65       21.70      2.97 o
  -4   9   1       84.33       89.18      1.91 o
  -3   9   1       31.68       31.95      3.27 o
  -2   9   1      196.38      173.63      4.85 o
  -1   9   1       93.62       91.37      2.21 o
   0   9   1      113.97      133.37      2.21 o
   1   9   1      231.82      219.28      2.44 o
   2   9   1       88.14      103.24      1.76 o
   3   9   1       47.62       51.13      1.55 o
   4   9   1      309.91      314.25      4.43 o
   5   9   1       19.83       16.61      0.90 o
   6   9   1       56.14       54.11      2.43 o
   7   9   1       60.52       61.86      4.63 o
   8   9   1       39.56       42.96      4.66 o
  -8  10   1        1.02        0.92      2.27 o
  -7  10   1        0.58        2.86      2.43 o
  -6  10   1       33.22       26.46      3.18 o
  -5  10   1       41.27       45.48      3.02 o
  -4  10   1        0.57       -0.25      0.77 o
  -3  10   1       21.88       19.11      1.17 o
  -2  10   1      492.93      486.84      5.76 o
  -1  10   1      107.45      102.79      2.42 o
   0  10   1        1.67        1.67      1.11 o
   1  10   1        7.27        2.81      1.51 o
   2  10   1       65.08       54.24      1.31 o
   3  10   1       13.25       15.17      1.17 o
   4  10   1        0.21        1.74      0.96 o
   5  10   1       14.51       14.00      2.03 o
   6  10   1       13.47        8.13      0.71 o
   7  10   1        4.22        3.58      2.34 o
   8  10   1        2.31        4.72      3.14 o
  -7  11   1        1.97        0.34      2.10 o
  -6  11   1       10.12       10.50      2.95 o
  -5  11   1       27.24       26.01      2.83 o
  -4  11   1       16.55       21.69      1.51 o
  -3  11   1        0.07       -0.59      1.11 o
  -2  11   1      475.97      448.75      5.89 o
  -1  11   1        1.32        1.62      1.50 o
   0  11   1     1541.59     1512.15     13.90 o
   1  11   1       60.15       69.63      1.95 o
   2  11   1      210.36      217.30      3.03 o
   3  11   1      170.42      157.48      2.83 o
   4  11   1       14.99       11.84      1.13 o
   5  11   1        0.03        1.02      0.70 o
   6  11   1      125.32      115.60      6.87 o
   7  11   1       28.52       38.11      3.70 o
  -7  12   1        2.83        0.96      2.74 o
  -6  12   1        0.01        0.52      2.32 o
  -5  12   1       18.28       20.53      3.20 o
  -4  12   1        7.65        5.14      0.91 o
  -3  12   1       10.12        8.29      1.92 o
  -2  12   1      169.81      180.48      3.23 o
  -1  12   1        0.09       -0.03      1.08 o
   0  12   1       94.15       86.21      2.20 o
   1  12   1       97.37      108.05      2.26 o
   2  12   1       91.11       76.92      1.86 o
   3  12   1        8.20       10.25      1.41 o
   4  12   1       26.05       29.36      1.54 o
   5  12   1        3.90        2.44      1.15 o
   6  12   1       14.23       11.79      3.13 o
   7  12   1       19.25       17.39      3.63 o
  -6  13   1       21.07       33.56      7.81 o
  -5  13   1        2.81        2.72      2.57 o
  -4  13   1        0.21        0.69      0.65 o
  -3  13   1        6.43        3.62      0.98 o
  -2  13   1        0.15        1.15      1.04 o
  -1  13   1      125.78      124.36      2.88 o
   0  13   1        2.32        2.54      1.11 o
   1  13   1        6.73        2.21      1.17 o
   2  13   1       15.41       16.42      1.64 o
   3  13   1        1.48        3.26      1.08 o
   4  13   1       42.29       52.12      1.93 o
   5  13   1       11.21        9.21      1.64 o
   6  13   1       24.80       21.92      3.31 o
  -5  14   1        6.88        8.75      2.04 o
  -4  14   1       16.62       19.31      2.15 o
  -3  14   1       28.34       31.51      1.37 o
  -2  14   1       11.93       11.74      2.23 o
  -1  14   1       22.88       27.08      1.71 o
   0  14   1      103.29      106.72      3.49 o
   1  14   1        6.30        5.55      1.38 o
   2  14   1        2.31        2.18      1.35 o
   3  14   1        0.11        0.29      1.17 o
   4  14   1        8.14        5.36      1.55 o
   5  14   1        0.07       -0.69      2.37 o
  -4  15   1       13.00       12.08      2.37 o
  -3  15   1       11.68       10.34      1.15 o
  -2  15   1       22.72       18.40      2.05 o
  -1  15   1       22.72       20.49      1.69 o
   0  15   1       36.29       34.49      2.49 o
   1  15   1        7.72        7.82      1.96 o
   2  15   1        8.12        6.73      1.43 o
   3  15   1        0.85        1.26      1.45 o
   4  15   1       48.07       57.52      4.82 o
  -3  16   1        4.64        2.83      1.91 o
  -2  16   1        9.71        9.23      1.45 o
  -1  16   1        1.21        0.03      1.12 o
   0  16   1        3.54        3.66      1.27 o
   1  16   1       38.97       44.36      3.13 o
   2  16   1        7.61        7.97      1.86 o
   3  16   1       22.54       33.33      4.21 o
 -10   0   2       55.05       48.55      2.50 o
  -8   0   2       29.24       31.97      2.06 o
  -6   0   2      325.95      357.81      4.64 o
  -4   0   2      470.78      393.36      4.64 o
  -2   0   2    48088.35    44096.35   2784.91 o
   2   0   2      125.37       73.75      1.00 o
   4   0   2      145.92      169.90      1.77 o
   6   0   2      116.35       27.99     13.64 o
   8   0   2        0.01        0.87      2.19 o
  10   0   2       20.25       22.59      3.94 o
 -10   1   2       21.21       20.90      1.95 o
  -9   1   2       25.62       22.19      1.17 o
  -8   1   2       12.98       13.98      0.97 o
  -7   1   2       17.91       13.84      1.07 o
  -6   1   2      232.70      245.81      2.39 o
  -5   1   2      437.55      467.50      3.45 o
  -4   1   2       27.32       27.34      1.02 o
  -3   1   2       95.39       77.15      1.12 o
  -2   1   2      785.22      863.19      5.91 o
  -1   1   2      123.29      100.26      0.76 o
   1   1   2     5547.32     5403.33     76.74 o
   2   1   2     8922.34     8877.63     61.42 o
   3   1   2      477.39      480.72      3.32 o
   4   1   2      943.84      976.03     10.78 o
   5   1   2       11.72       10.95      0.74 o
   6   1   2       32.09       31.83      1.99 o
   7   1   2        4.44        4.32      1.46 o
   8   1   2        0.16        0.42      1.43 o
   9   1   2       19.93       17.03      2.99 o
  10   1   2        0.16       -0.81      2.01 o
 -10   2   2        3.39        2.91      3.06 o
  -9   2   2       16.40       13.46      1.11 o
  -8   2   2        0.73        1.04      0.71 o
  -7   2   2       50.14       47.18      1.22 o
  -6   2   2       11.85       11.10      0.82 o
  -5   2   2      111.98      103.07      1.39 o
  -4   2   2     1456.78     1350.22      8.69 o
  -3   2   2       46.28       56.38      1.05 o
  -2   2   2     1176.34     1153.32      8.66 o
  -1   2   2      752.79      665.68      4.06 o
   0   2   2        2.17        0.41      0.23 o
   1   2   2     7848.45     8067.73    101.18 o
   2   2   2      301.13      330.59      4.57 o
   3   2   2      630.21      630.21     11.23 o
   4   2   2      170.93      170.04      1.68 o
   5   2   2      127.41      131.34      1.95 o
   6   2   2        1.67        1.95      0.88 o
   7   2   2        2.27        2.79      1.23 o
   8   2   2        2.39        1.77      1.23 o
   9   2   2        1.26        1.12      1.75 o
  -9   3   2        1.41        0.30      0.84 o
  -8   3   2        2.52        2.01      0.82 o
  -7   3   2       44.65       49.13      1.68 o
  -6   3   2      263.27      271.97      2.17 o
  -5   3   2      249.08      227.80      2.12 o
  -4   3   2      247.25      279.16      2.69 o
  -3   3   2      662.87      664.93      4.92 o
  -2   3   2      262.75      255.17      2.70 o
  -1   3   2      955.34      897.09      8.40 o
   0   3   2      162.48      130.71      1.13 o
   1   3   2     7556.78     7598.68     56.19 o
   2   3   2     5446.40     5495.70     40.22 o
   3   3   2      120.43      139.65      1.52 o
   4   3   2      142.86      131.44      1.84 o
   5   3   2      266.63      253.08      2.93 o
   6   3   2        0.02        0.06      0.44 o
   7   3   2        2.83        2.69      0.65 o
   8   3   2        0.45        1.36      1.45 o
   9   3   2       34.50       34.22      4.59 o
  -9   4   2       64.88       65.87      2.45 o
  -8   4   2       31.68       31.69      1.16 o
  -7   4   2       20.05       18.71      1.05 o
  -6   4   2       16.62       13.58      0.59 o
  -5   4   2      130.64      131.91      2.35 o
  -4   4   2      100.49       82.07      1.91 o
  -3   4   2      340.73      345.98      4.87 o
  -2   4   2      974.15      925.42      9.11 o
  -1   4   2     1309.94     1230.52      9.28 o
   0   4   2     3961.38     3983.58     30.96 o
   1   4   2     1704.17     1594.54     15.53 o
   2   4   2      658.69      702.88      5.69 o
   3   4   2        1.03        3.06      0.80 o
   4   4   2      101.95       91.92      1.20 o
   5   4   2      207.66      203.23      2.53 o
   6   4   2      480.93      505.50      4.11 o
   7   4   2        1.40        4.31      0.59 o
   8   4   2       39.09       39.86      1.98 o
   9   4   2        0.10        0.56      1.57 o
  -9   5   2       11.22       18.26      3.67 o
  -8   5   2      158.36      162.33      2.09 o
  -7   5   2       18.84       20.96      1.06 o
  -6   5   2        6.22        3.58      0.44 o
  -5   5   2       61.72       51.80      1.50 o
  -4   5   2     1089.35     1111.39     12.04 o
  -3   5   2     1344.56     1335.81     12.96 o
  -2   5   2      438.52      390.00      3.23 o
  -1   5   2       18.57       18.98      0.64 o
   0   5   2     3374.83     3561.12     24.78 o
   1   5   2      789.57      886.68      6.85 o
   2   5   2       74.19      139.86      1.73 o
   3   5   2      145.62      140.28      3.08 o
   4   5   2      130.71      140.09      1.72 o
   5   5   2       15.19       15.14      0.71 o
   6   5   2       79.32       92.68      1.25 o
   7   5   2       31.32       30.42      0.76 o
   8   5   2        7.00        6.17      1.53 o
   9   5   2        2.31        3.05      2.07 o
  -9   6   2       13.09       14.56      3.00 o
  -8   6   2       11.81       11.72      1.83 o
  -7   6   2       99.55       92.20      2.17 o
  -6   6   2        0.65        1.12      0.85 o
  -5   6   2        0.37       -1.06      1.15 o
  -4   6   2       10.13       10.19      1.49 o
  -3   6   2      160.77      184.04      1.81 o
  -2   6   2     2146.98     2154.55     17.61 o
  -1   6   2      106.01      138.45      2.69 o
   0   6   2      108.33      128.86      1.60 o
   1   6   2     3089.17     3421.42     27.24 o
   2   6   2      340.80      296.42      3.12 o
   3   6   2        7.91       17.81      0.82 o
   4   6   2      329.67      364.16      3.61 o
   5   6   2      511.76      528.30      6.82 o
   6   6   2      107.22      107.25      1.83 o
   7   6   2      102.21      102.15      3.01 o
   8   6   2        0.29       -1.18      1.38 o
   9   6   2       17.19       18.70      3.07 o
  -9   7   2        2.59        1.12      2.54 o
  -8   7   2       43.68       53.78      3.03 o
  -7   7   2       42.75       40.83      2.26 o
  -6   7   2       48.24       53.35      3.00 o
  -5   7   2       12.69       11.21      3.45 o
  -4   7   2        0.78        0.10      1.19 o
  -3   7   2      199.43      197.14      2.36 o
  -2   7   2        8.65        3.21      0.69 o
  -1   7   2     2015.13     2117.32     16.79 o
   0   7   2      190.06      181.68      3.43 o
   1   7   2     1133.77     1351.81      9.53 o
   2   7   2       44.84       40.02      0.95 o
   3   7   2      401.43      373.26      3.87 o
   4   7   2      242.13      244.75      3.71 o
   5   7   2      229.99      254.41      3.54 o
   6   7   2       25.64       22.30      0.79 o
   7   7   2       51.14       44.28      1.37 o
   8   7   2       73.22       73.49      5.43 o
   9   7   2        0.54        0.15      1.89 o
  -8   8   2        0.34        2.18      2.55 o
  -7   8   2        0.81        1.00      1.49 o
  -6   8   2        8.93        8.13      2.32 o
  -5   8   2      229.11      255.75      5.03 o
  -4   8   2       51.94       53.77      3.14 o
  -3   8   2      250.12      218.70      4.12 o
  -2   8   2      613.52      577.02      5.95 o
  -1   8   2        1.54        0.70      0.67 o
   0   8   2      116.01      101.25      1.90 o
   1   8   2      146.34      143.79      1.85 o
   2   8   2      190.20      202.25      2.42 o
   3   8   2      578.41      584.62      5.05 o
   4   8   2      336.74      339.88      3.47 o
   5   8   2       73.48       80.56      2.09 o
   6   8   2       29.48       33.87      0.88 o
   7   8   2       81.39       75.21      3.81 o
   8   8   2        7.67        6.69      2.92 o
  -8   9   2        3.19        4.79      2.58 o
  -7   9   2       18.63       20.55      1.65 o
  -6   9   2      168.98      177.13      5.35 o
  -5   9   2       12.40       18.17      2.27 o
  -4   9   2       46.09       32.22      2.15 o
  -3   9   2      408.87      378.86      4.32 o
  -2   9   2       76.91       84.55      2.10 o
  -1   9   2      206.64      183.94      4.55 o
   0   9   2       88.89       82.08      1.40 o
   1   9   2      270.21      268.67      2.64 o
   2   9   2       63.85       59.11      1.50 o
   3   9   2        3.48        7.53      0.95 o
   4   9   2        5.26        4.78      0.75 o
   5   9   2       12.77       13.87      0.97 o
   6   9   2       20.78       21.36      0.95 o
   7   9   2       52.35       59.80      4.30 o
   8   9   2        0.52        0.78      2.10 o
  -8  10   2        2.37        3.96      3.44 o
  -7  10   2       74.06       78.39      4.59 o
  -6  10   2        0.54       -0.35      1.82 o
  -5  10   2        1.92       -0.15      1.60 o
  -4  10   2       17.20       18.01      0.65 o
  -3  10   2      119.37      126.62      3.44 o
  -2  10   2      241.52      236.55      6.29 o
  -1  10   2      840.45      782.69      8.31 o
   0  10   2      277.45      298.32      3.77 o
   1  10   2        5.60        8.26      1.24 o
   2  10   2      477.56      472.84      3.96 o
   3  10   2      356.69      337.90      3.17 o
   4  10   2       49.23       44.52      1.34 o
   5  10   2        2.22        0.95      0.71 o
   6  10   2      195.05      180.85      5.89 o
   7  10   2       13.95       10.73      2.61 o
   8  10   2        7.80       11.39      3.72 o
  -7  11   2        1.27        0.59      2.45 o
  -6  11   2       12.48       17.56      3.24 o
  -5  11   2       71.95       69.48      3.42 o
  -4  11   2        0.07       -0.21      0.44 o
  -3  11   2        3.12        4.24      0.70 o
  -2  11   2       15.21       14.69      1.19 o
  -1  11   2     1167.04     1132.08     10.53 o
   0  11   2      104.56       91.17      4.02 o
   1  11   2       90.76       87.04      1.82 o
   2  11   2      380.40      354.92      3.54 o
   3  11   2       74.68       54.64      2.62 o
   4  11   2        8.93       10.76      1.14 o
   5  11   2      102.41      104.06      1.86 o
   6  11   2        5.01        3.83      2.74 o
   7  11   2       24.32       33.86      3.35 o
  -7  12   2       23.67       26.68      4.01 o
  -6  12   2        7.96       10.01      2.80 o
  -5  12   2       12.64       20.38      2.89 o
  -4  12   2       20.93       17.81      0.93 o
  -3  12   2        1.00        0.76      0.79 o
  -2  12   2       23.72       19.09      1.85 o
  -1  12   2      183.66      181.11      4.19 o
   0  12   2       34.61       30.83      1.71 o
   1  12   2      195.88      196.25      3.02 o
   2  12   2       11.92       15.01      1.11 o
   3  12   2        0.79        1.60      1.08 o
   4  12   2        8.37       10.94      1.36 o
   5  12   2       48.00       48.99      1.80 o
   6  12   2        1.55       -0.70      2.13 o
   7  12   2        6.42        9.79      2.97 o
  -6  13   2       13.81       14.04      3.68 o
  -5  13   2       25.57       22.94      4.12 o
  -4  13   2       11.53        8.93      2.44 o
  -3  13   2        4.34        4.18      1.23 o
  -2  13   2      220.01      202.43      3.42 o
  -1  13   2      112.46      110.28      3.16 o
   0  13   2       27.44       32.71      1.68 o
   1  13   2       31.40       33.53      1.81 o
   2  13   2       37.08       36.48      1.65 o
   3  13   2        9.63        7.85      1.43 o
   4  13   2        3.04        3.65      1.22 o
   5  13   2       44.31       50.56      3.94 o
   6  13   2       24.01       24.14      3.85 o
  -5  14   2        1.27       -1.72      2.38 o
  -4  14   2        2.50       -0.03      1.71 o
  -3  14   2       12.48       13.01      2.34 o
  -2  14   2       11.10       13.57      1.23 o
  -1  14   2        2.73        3.14      1.21 o
   0  14   2      152.43      139.15      2.83 o
   1  14   2        5.03       10.05      1.37 o
   2  14   2        2.28        2.99      1.41 o
   3  14   2       13.97       12.53      2.01 o
   4  14   2       19.03       21.47      2.05 o
   5  14   2        1.29        1.08      2.21 o
  -4  15   2        2.02        3.18      1.89 o
  -3  15   2       55.21       69.82      2.83 o
  -2  15   2       14.71       18.27      2.42 o
  -1  15   2        8.52       12.10      1.64 o
   0  15   2        2.78        6.12      1.44 o
   1  15   2        0.59        1.52      1.50 o
   2  15   2        4.90        6.54      1.68 o
   3  15   2       10.48        8.10      1.65 o
   4  15   2        3.13        3.14      1.71 o
  -3  16   2        8.60        9.91      2.43 o
  -2  16   2      103.90       96.95      2.74 o
  -1  16   2       10.86       10.65      1.50 o
   0  16   2       10.89       11.02      1.99 o
   1  16   2       28.50       40.23      2.24 o
   2  16   2       11.35        6.84      1.94 o
   3  16   2        0.58       -0.48      1.27 o
  -9   0   3       70.57       70.29      2.49 o
  -7   0   3       12.36       14.94      1.39 o
  -5   0   3        1.43        1.16      0.72 o
  -3   0   3      179.00      195.63      2.56 o
  -1   0   3    20012.32    19231.03    652.13 o
   1   0   3    25293.71    25095.69    348.28 o
   3   0   3       51.94       72.82      1.29 o
   5   0   3     1144.58     1155.67     10.97 o
   7   0   3       15.18       14.14      2.77 o
   9   0   3       50.06       58.61      4.67 o
 -10   1   3        6.35        6.63      1.54 o
  -9   1   3       13.27       17.07      1.29 o
  -8   1   3       10.35        8.38      0.94 o
  -7   1   3       17.89       19.44      1.05 o
  -6   1   3       16.02       15.91      1.60 o
  -5   1   3      382.77      358.00      2.88 o
  -4   1   3      281.08      299.89      2.83 o
  -3   1   3      256.69      248.77      2.31 o
  -2   1   3     2548.11     2613.68     15.66 o
  -1   1   3     1197.91     1310.56      7.78 o
   0   1   3      864.57      761.42      5.05 o
   1   1   3      729.71      669.49      4.69 o
   2   1   3     2899.30     3028.00     20.32 o
   3   1   3        0.10        0.51      0.24 o
   4   1   3       29.02       29.18      0.80 o
   5   1   3       66.40       65.83      1.32 o
   6   1   3       30.86       27.69      1.19 o
   7   1   3       91.28       92.93      2.16 o
   8   1   3        2.47        3.18      2.93 o
   9   1   3       25.65       29.87      2.82 o
 -10   2   3       12.41        9.27      2.06 o
  -9   2   3        0.21        0.55      0.87 o
  -8   2   3        2.40        2.87      1.00 o
  -7   2   3       45.28       50.50      1.23 o
  -6   2   3        7.34       10.74      0.96 o
  -5   2   3        0.26       -0.56      0.56 o
  -4   2   3       85.01       78.68      0.90 o
  -3   2   3     2173.50     2249.31     16.91 o
  -2   2   3      483.48      547.67      3.64 o
  -1   2   3     1266.17     1325.72      7.32 o
   0   2   3     4049.60     4062.32     24.87 o
   1   2   3     4605.92     4359.22     31.66 o
   2   2   3     2153.63     2250.06     17.12 o
   3   2   3       26.53       30.06      1.33 o
   4   2   3       37.92       41.46      1.44 o
   5   2   3      372.07      378.44      3.32 o
   6   2   3        0.15        2.43      1.12 o
   7   2   3       78.80       71.47      2.09 o
   8   2   3       29.21       34.26      2.03 o
   9   2   3       56.70       62.01      3.75 o
  -9   3   3        0.09        0.91      1.20 o
  -8   3   3       24.49       24.94      1.14 o
  -7   3   3       65.99       73.63      1.75 o
  -6   3   3        9.02       10.33      0.65 o
  -5   3   3      177.58      161.63      1.46 o
  -4   3   3      530.09      520.82      3.55 o
  -3   3   3     3591.16     3634.41     48.29 o
  -2   3   3      148.68      160.38      2.05 o
  -1   3   3      280.44      270.81      1.62 o
   0   3   3     2187.31     2165.07     12.72 o
   1   3   3      250.45      266.60      1.72 o
   2   3   3     1268.48     1234.60     10.49 o
   3   3   3       83.64       89.93      1.33 o
   4   3   3       87.50       78.97      1.39 o
   5   3   3      668.09      678.07      5.92 o
   6   3   3      310.32      295.04      3.57 o
   7   3   3       76.95       82.72      2.32 o
   8   3   3       70.49       73.58      3.29 o
   9   3   3        0.39        3.04      1.47 o
  -9   4   3        7.40        8.78      1.62 o
  -8   4   3      106.87      110.07      1.75 o
  -7   4   3       20.13       19.67      1.13 o
  -6   4   3      152.72      139.26      1.48 o
  -5   4   3      239.22      229.58      1.94 o
  -4   4   3        9.97        6.71      1.20 o
  -3   4   3      112.22      129.79      2.33 o
  -2   4   3      618.87      565.15      4.61 o
  -1   4   3      693.43      647.03      4.38 o
   0   4   3       32.08       38.91      0.71 o
   1   4   3      836.61      823.74      5.38 o
   2   4   3      679.95      718.91      4.71 o
   3   4   3     3054.37     2990.78     24.02 o
   4   4   3        5.08        8.74      1.19 o
   5   4   3      113.37      110.13      1.80 o
   6   4   3        4.30        5.40      1.06 o
   7   4   3        1.82        1.68      1.09 o
   8   4   3        2.11        2.50      1.12 o
   9   4   3        4.01        1.68      1.91 o
  -9   5   3        1.82        3.18      1.38 o
  -8   5   3       14.62       19.34      2.69 o
  -7   5   3       40.59       40.67      1.08 o
  -6   5   3        7.16        7.99      0.77 o
  -5   5   3       14.28       21.08      1.91 o
  -4   5   3      122.28      112.24      5.00 o
  -3   5   3      275.58      237.31      4.80 o
  -2   5   3       90.37       88.93      1.09 o
  -1   5   3       23.76       24.14      0.62 o
   0   5   3        2.76        6.61      1.36 o
   1   5   3     1365.89     1321.09      9.85 o
   2   5   3      472.56      486.96      3.95 o
   3   5   3       69.82       71.80      0.99 o
   4   5   3       43.10       46.02      1.34 o
   5   5   3        0.16        0.55      0.72 o
   6   5   3      397.45      376.38      4.63 o
   7   5   3      133.73      136.76      3.77 o
   8   5   3        8.97       10.44      1.27 o
   9   5   3       14.39       12.75      2.02 o
  -9   6   3       39.79       47.24      3.27 o
  -8   6   3       52.50       56.92      2.75 o
  -7   6   3        0.11        1.76      1.42 o
  -6   6   3       12.19       12.67      2.64 o
  -5   6   3      204.61      206.56      4.02 o
  -4   6   3      263.26      219.34      3.57 o
  -3   6   3        7.67        3.70      1.33 o
  -2   6   3      155.79      171.59      1.56 o
  -1   6   3     1219.24     1193.17      7.49 o
   0   6   3     1651.72     1660.01     13.01 o
   1   6   3      335.31      318.95      3.14 o
   2   6   3       14.26        8.80      0.67 o
   3   6   3      399.28      410.60      3.36 o
   4   6   3        8.63        6.95      0.48 o
   5   6   3        1.65        1.89      0.83 o
   6   6   3      247.87      227.38      3.11 o
   7   6   3        6.19        6.10      1.33 o
   8   6   3        0.32       -1.07      1.07 o
   9   6   3        0.51        0.16      1.63 o
  -9   7   3       97.35      104.82      4.72 o
  -8   7   3        0.81       -0.41      1.80 o
  -7   7   3       39.30       38.39      2.04 o
  -6   7   3       22.26       22.15      1.91 o
  -5   7   3      449.29      470.84      8.72 o
  -4   7   3       58.58       50.98      4.01 o
  -3   7   3       13.22       16.18      2.58 o
  -2   7   3        0.97        3.04      0.48 o
  -1   7   3       75.33       72.64      1.29 o
   0   7   3      117.59      130.04      1.60 o
   1   7   3      796.75      814.67      7.02 o
   2   7   3     1210.71     1288.87     10.29 o
   3   7   3      185.93      217.61      2.16 o
   4   7   3       86.16       85.97      1.35 o
   5   7   3        1.39        1.21      0.96 o
   6   7   3      117.99      110.10      2.01 o
   7   7   3      240.24      249.72      5.05 o
   8   7   3       13.11       15.31      1.59 o
   9   7   3        0.04        0.65      2.37 o
  -8   8   3      125.23      139.11      3.86 o
  -7   8   3       20.01       28.53      1.85 o
  -6   8   3       10.19       13.27      2.22 o
  -5   8   3       42.18       50.65      3.25 o
  -4   8   3      489.06      462.15      8.76 o
  -3   8   3       12.48       11.36      0.95 o
  -2   8   3       27.32       33.24      2.55 o
  -1   8   3        2.67        1.45      0.63 o
   0   8   3      210.78      224.73      2.19 o
   1   8   3      795.07      760.98      5.70 o
   2   8   3      963.11      948.16      7.75 o
   3   8   3       16.63       21.61      1.01 o
   4   8   3       93.84      107.21      1.87 o
   5   8   3        2.23        2.38      0.59 o
   6   8   3       19.15       20.08      1.17 o
   7   8   3       90.86       98.28      4.16 o
   8   8   3       33.38       35.00      3.17 o
  -8   9   3        0.78       -1.77      2.32 o
  -7   9   3        0.18        2.61      2.45 o
  -6   9   3       13.00       12.05      3.20 o
  -5   9   3       15.27       14.21      3.35 o
  -4   9   3        0.60       -0.24      3.06 o
  -3   9   3       84.58       73.10      4.82 o
  -2   9   3      193.38      178.41      2.22 o
  -1   9   3       38.00       45.86      1.23 o
   0   9   3       54.16       52.41      1.22 o
   1   9   3      348.91      367.01      3.42 o
   2   9   3      731.75      728.80      5.44 o
   3   9   3      506.51      499.90      4.17 o
   4   9   3        1.92        4.81      0.72 o
   5   9   3      190.19      196.65      2.20 o
   6   9   3      147.57      133.78      2.94 o
   7   9   3        4.28        2.48      1.24 o
   8   9   3        6.36        2.88      2.66 o
  -8  10   3        6.77        9.79      2.89 o
  -7  10   3      140.30      146.80      4.97 o
  -6  10   3       39.47       45.14      4.01 o
  -5  10   3       12.02        6.67      2.50 o
  -4  10   3        0.05        0.51      1.90 o
  -3  10   3      261.56      244.46      4.25 o
  -2  10   3        0.17        0.11      0.68 o
  -1  10   3        4.84        7.71      1.13 o
   0  10   3      134.97      129.83      2.03 o
   1  10   3      179.24      181.52      2.49 o
   2  10   3      213.64      196.60      2.44 o
   3  10   3        2.58        2.04      0.87 o
   4  10   3        5.72        0.09      0.62 o
   5  10   3       48.27       45.39      1.10 o
   6  10   3      104.42      108.65      2.26 o
   7  10   3        2.07       -1.16      2.79 o
  -7  11   3        0.56        1.62      2.52 o
  -6  11   3        6.47       10.07      3.08 o
  -5  11   3        1.36       -0.03      2.10 o
  -4  11   3       59.98       44.87      3.66 o
  -3  11   3       17.94       20.44      2.34 o
  -2  11   3      612.63      620.87      6.42 o
  -1  11   3        0.20        1.61      1.23 o
   0  11   3      533.55      543.18      5.17 o
   1  11   3       18.74       21.01      1.29 o
   2  11   3       58.25       61.21      1.95 o
   3  11   3        0.02        0.29      0.78 o
   4  11   3      232.79      218.87      2.71 o
   5  11   3       95.19       97.55      1.87 o
   6  11   3        2.59        2.95      1.60 o
   7  11   3        2.98        2.71      2.77 o
  -7  12   3        0.53       -0.15      3.05 o
  -6  12   3        2.54       -1.84      2.63 o
  -5  12   3       13.78       12.75      2.75 o
  -4  12   3      233.10      243.52      6.59 o
  -3  12   3       83.48       75.17      1.93 o
  -2  12   3      389.79      360.73      4.38 o
  -1  12   3       14.91        6.53      1.22 o
   0  12   3      756.45      717.49      7.72 o
   1  12   3       51.25       46.53      1.59 o
   2  12   3      141.77      143.88      2.48 o
   3  12   3        0.16        0.82      0.78 o
   4  12   3      125.87      102.16      1.91 o
   5  12   3       46.17       47.46      1.63 o
   6  12   3       24.94       29.28      4.96 o
  -6  13   3       39.24       38.65      3.79 o
  -5  13   3        0.51        2.46      2.41 o
  -4  13   3       14.97       28.00     12.46 o
  -3  13   3      127.35      117.70      3.62 o
  -2  13   3        0.37        0.59      0.88 o
  -1  13   3       26.49       25.56      1.83 o
   0  13   3      112.49      115.37      2.57 o
   1  13   3        6.33        5.51      1.31 o
   2  13   3       15.54       19.87      1.34 o
   3  13   3      183.54      177.22      3.54 o
   4  13   3       33.08       33.94      1.56 o
   5  13   3        0.00        0.05      2.14 o
   6  13   3        0.01        0.55      2.39 o
  -5  14   3        1.18       -0.79      2.77 o
  -4  14   3        0.08        1.27      2.16 o
  -3  14   3        0.35        0.60      0.87 o
  -2  14   3        5.11        7.27      1.28 o
  -1  14   3        2.19        2.13      1.08 o
   0  14   3       11.27        9.16      1.36 o
   1  14   3        2.60        1.84      1.38 o
   2  14   3       53.81       53.82      2.44 o
   3  14   3        2.46        4.41      1.45 o
   4  14   3       61.89       74.01      2.25 o
   5  14   3        1.60        2.27      2.35 o
  -4  15   3        0.08       -0.54      2.16 o
  -3  15   3        0.14        1.39      3.43 o
  -2  15   3       16.35       12.46      1.33 o
  -1  15   3       20.29       28.68      1.66 o
   0  15   3       22.93       23.29      3.26 o
   1  15   3       17.86       24.27      2.10 o
   2  15   3      263.25      300.08      5.34 o
   3  15   3        1.70        1.39      1.23 o
   4  15   3       21.09       30.72      3.65 o
  -3  16   3       14.59       11.35      2.34 o
  -2  16   3       73.10       82.74      3.91 o
  -1  16   3       22.42       27.64      2.05 o
   0  16   3       18.94       17.91      2.00 o
   1  16   3       61.89       66.04      2.65 o
   2  16   3       29.59       40.52      2.65 o
   3  16   3        5.05        5.62      1.48 o
 -10   0   4       13.69       13.08      1.64 o
  -8   0   4       12.59       19.13      1.47 o
  -6   0   4      253.26      244.96      3.39 o
  -4   0   4      818.96      834.15      9.63 o
  -2   0   4      831.41      914.41      8.93 o
   0   0   4      243.96      221.52      2.48 o
   2   0   4       30.97       18.39      1.24 o
   4   0   4     2908.34     2951.67     27.83 o
   6   0   4      216.40      218.15      3.43 o
   8   0   4        0.11        1.17      2.48 o
 -10   1   4        6.23        5.77      1.38 o
  -9   1   4        8.71        6.68      1.12 o
  -8   1   4      107.72      107.77      2.11 o
  -7   1   4        1.66        1.80      0.68 o
  -6   1   4       25.56       31.58      1.21 o
  -5   1   4       23.71       27.31      0.75 o
  -4   1   4        0.52        0.56      0.47 o
  -3   1   4       94.26       98.57      1.30 o
  -2   1   4    13507.76    13750.24    112.79 o
  -1   1   4     1398.48     1321.97      8.21 o
   0   1   4      304.78      261.34      2.36 o
   1   1   4      112.81      107.75      1.29 o
   2   1   4     3412.65     3396.35     26.55 o
   3   1   4        0.01        0.52      0.40 o
   4   1   4      560.10      638.81      4.36 o
   5   1   4       20.92       19.29      0.65 o
   6   1   4      251.73      256.59      3.25 o
   7   1   4        1.29        1.81      1.03 o
   8   1   4        5.93        6.58      2.41 o
   9   1   4        1.37        1.69      2.51 o
 -10   2   4        8.82       13.16      2.43 o
  -9   2   4        6.73        5.15      1.06 o
  -8   2   4        2.52        1.99      0.76 o
  -7   2   4        0.48        1.61      0.76 o
  -6   2   4       23.40       19.68      1.19 o
  -5   2   4       77.96       82.80      1.08 o
  -4   2   4     1273.27     1353.95      9.07 o
  -3   2   4     3597.59     3850.48     27.72 o
  -2   2   4      128.08      115.66      1.00 o
  -1   2   4      950.53      937.72      5.38 o
   0   2   4     1209.53     1277.55      8.18 o
   1   2   4     3747.71     3774.66     28.36 o
   2   2   4      816.89      718.68      5.70 o
   3   2   4      936.41      975.03      7.08 o
   4   2   4       13.58       12.69      1.17 o
   5   2   4      118.45      109.23      1.62 o
   6   2   4       48.48       44.79      1.44 o
   7   2   4        6.46        6.30      1.40 o
   8   2   4       24.54       21.53      1.56 o
   9   2   4       31.46       41.33      3.92 o
  -9   3   4        4.21        1.95      1.78 o
  -8   3   4      159.52      161.82      2.47 o
  -7   3   4       45.46       44.21      1.07 o
  -6   3   4        9.73        9.96      0.68 o
  -5   3   4        0.04        0.39      0.35 o
  -4   3   4      119.02      155.84      1.46 o
  -3   3   4      120.27      135.88      2.07 o
  -2   3   4     1377.33     1313.32      7.55 o
  -1   3   4     1710.49     1751.35     12.20 o
   0   3   4     6092.61     6315.54     42.26 o
   1   3   4     4173.14     4365.83     27.89 o
   2   3   4      316.76      311.84      3.59 o
   3   3   4      810.55      843.81      7.07 o
   4   3   4        0.59        0.35      0.60 o
   5   3   4        0.60        0.35      0.66 o
   6   3   4       19.88       25.16      1.32 o
   7   3   4      383.94      381.34      4.76 o
   8   3   4        1.58        0.96      1.09 o
   9   3   4       12.69        7.79      1.96 o
  -9   4   4        0.12        0.02      1.20 o
  -8   4   4       77.46       80.47      2.38 o
  -7   4   4       22.21       22.08      1.40 o
  -6   4   4       30.78       30.64      1.44 o
  -5   4   4        2.85        0.85      0.29 o
  -4   4   4      624.39      602.17      7.12 o
  -3   4   4       13.89       16.45      1.17 o
  -2   4   4       71.22       80.36      1.27 o
  -1   4   4     2854.00     3046.40     19.06 o
   0   4   4       67.82       68.14      0.81 o
   1   4   4      815.87      772.49      4.77 o
   2   4   4      505.11      519.06      3.60 o
   3   4   4      314.19      292.67      2.71 o
   4   4   4      720.33      718.61      5.57 o
   5   4   4      135.17      139.18      2.42 o
   6   4   4        4.20        3.11      1.17 o
   7   4   4      489.75      477.70      9.91 o
   8   4   4        8.06       10.55      1.66 o
   9   4   4        1.70        2.54      1.50 o
  -9   5   4       29.28       27.83      6.74 o
  -8   5   4        3.13        1.83      1.37 o
  -7   5   4       94.44       95.48      2.36 o
  -6   5   4       63.46       62.26      2.27 o
  -5   5   4       21.31       27.51      1.91 o
  -4   5   4        0.56        0.47      1.19 o
  -3   5   4     1147.79     1204.01     12.04 o
  -2   5   4      166.48      164.58      1.32 o
  -1   5   4      109.17      133.23      1.50 o
   0   5   4     1342.51     1210.09      8.17 o
   1   5   4      343.15      360.82      3.37 o
   2   5   4     1016.17     1086.94      8.05 o
   3   5   4      104.01       99.71      1.59 o
   4   5   4      234.22      243.13      3.30 o
   5   5   4        6.40        4.43      1.17 o
   6   5   4      299.01      323.29      4.07 o
   7   5   4       14.98       10.52      1.52 o
   8   5   4       27.72       21.41      1.83 o
   9   5   4        0.08       -1.01      1.53 o
  -9   6   4      117.64      110.86      4.06 o
  -8   6   4        3.88        4.76      1.56 o
  -7   6   4       19.52       26.57      1.57 o
  -6   6   4       44.46       51.43      2.29 o
  -5   6   4       55.23       64.28      3.71 o
  -4   6   4      865.88      892.36      9.99 o
  -3   6   4      548.53      549.56      6.44 o
  -2   6   4      216.74      217.70      1.77 o
  -1   6   4      634.36      678.18      5.02 o
   0   6   4     1026.73     1099.53      7.67 o
   1   6   4        7.15       21.31      1.05 o
   2   6   4        2.10        2.18      0.93 o
   3   6   4      236.99      252.47      2.22 o
   4   6   4      367.07      337.60      3.94 o
   5   6   4        8.50       15.09      1.35 o
   6   6   4       41.90       44.14      1.78 o
   7   6   4       37.33       37.74      1.83 o
   8   6   4       22.62       28.20      2.40 o
   9   6   4        1.10       -0.37      2.26 o
  -9   7   4       30.47       35.95      4.11 o
  -8   7   4       11.07        9.86      1.56 o
  -7   7   4       10.20       14.36      1.60 o
  -6   7   4        4.49        5.67      2.01 o
  -5   7   4      137.17      135.43      3.34 o
  -4   7   4       33.36       39.67      2.10 o
  -3   7   4       66.31       82.45      2.30 o
  -2   7   4        0.60        0.53      0.49 o
  -1   7   4        5.05        8.17      0.60 o
   0   7   4      244.77      220.70      2.68 o
   1   7   4       12.98        8.16      0.80 o
   2   7   4     1555.01     1608.78     12.74 o
   3   7   4       43.45       39.19      1.23 o
   4   7   4        0.14        0.12      0.34 o
   5   7   4       98.56      106.75      2.09 o
   6   7   4       12.64       14.35      1.73 o
   7   7   4       43.75       36.77      3.24 o
   8   7   4       66.85       60.42      2.10 o
  -8   8   4        2.38        2.70      2.08 o
  -7   8   4       16.56       19.51      2.24 o
  -6   8   4        0.18        0.82      1.47 o
  -5   8   4        1.54        2.13      1.89 o
  -4   8   4      372.42      381.59      5.65 o
  -3   8   4        1.29        0.70      0.47 o
  -2   8   4       18.39       18.50      0.74 o
  -1   8   4        0.98        0.68      0.52 o
   0   8   4       13.21        7.76      0.86 o
   1   8   4     1367.20     1287.79     10.71 o
   2   8   4      182.38      182.14      2.78 o
   3   8   4      284.63      293.97      3.19 o
   4   8   4       84.21       83.31      1.64 o
   5   8   4      398.23      370.25      4.18 o
   6   8   4        0.65        0.77      1.07 o
   7   8   4        6.74        8.39      1.45 o
   8   8   4        1.18        1.88      2.17 o
  -8   9   4       49.88       60.12      4.13 o
  -7   9   4        1.20        1.25      1.99 o
  -6   9   4       67.28       67.54      3.23 o
  -5   9   4      121.21      107.80      4.33 o
  -4   9   4       27.93       25.86      3.38 o
  -3   9   4      718.93      719.28      5.64 o
  -2   9   4       65.58       67.20      2.13 o
  -1   9   4       68.49       66.42      1.49 o
   0   9   4      198.17      200.88      2.25 o
   1   9   4       62.25       57.61      1.34 o
   2   9   4        1.83        1.64      1.09 o
   3   9   4       75.51       84.12      1.82 o
   4   9   4        8.24       11.27      1.01 o
   5   9   4        0.10       -0.59      0.84 o
   6   9   4        7.24        7.31      1.32 o
   7   9   4        0.05       -0.77      0.98 o
   8   9   4       19.60       16.01      3.42 o
  -8  10   4        0.21       -1.02      2.63 o
  -7  10   4        0.52       -1.61      2.74 o
  -6  10   4        0.21        2.38      2.45 o
  -5  10   4       62.66       57.96      4.77 o
  -4  10   4      189.55      188.66      5.31 o
  -3  10   4       50.64       51.32      1.96 o
  -2  10   4        7.04       16.42      0.96 o
  -1  10   4      866.37      815.73      7.27 o
   0  10   4      598.48      589.88      5.02 o
   1  10   4        0.58        0.67      0.75 o
   2  10   4       17.33       18.36      1.70 o
   3  10   4      497.85      490.20      4.47 o
   4  10   4      446.46      418.20      3.81 o
   5  10   4        3.77        5.68      0.51 o
   6  10   4       21.21       15.39      1.20 o
   7  10   4        3.36        2.00      2.18 o
  -7  11   4      154.08      153.95      5.76 o
  -6  11   4       18.73       20.81      3.00 o
  -5  11   4       11.70       11.01      3.30 o
  -4  11   4      130.69      126.72      5.98 o
  -3  11   4      693.53      678.37      5.89 o
  -2  11   4      316.59      293.38      5.14 o
  -1  11   4      909.97      858.52      7.92 o
   0  11   4      351.90      331.32      3.71 o
   1  11   4       69.09       52.63      1.59 o
   2  11   4       44.97       37.35      1.94 o
   3  11   4      154.39      145.19      2.04 o
   4  11   4        2.06        0.47      0.87 o
   5  11   4       12.06       16.26      1.30 o
   6  11   4        4.90        3.54      1.13 o
   7  11   4        3.58        3.35      2.46 o
  -7  12   4       23.06       25.72      3.45 o
  -6  12   4        0.59        0.57      2.47 o
  -5  12   4       68.61       67.84      4.74 o
  -4  12   4       15.54       13.49      3.35 o
  -3  12   4      164.32      138.32      1.99 o
  -2  12   4        4.92        3.40      1.00 o
  -1  12   4       81.49       90.52      2.75 o
   0  12   4      136.40      126.69      2.51 o
   1  12   4       77.38       72.04      2.05 o
   2  12   4       48.54       49.39      1.58 o
   3  12   4      110.78      116.84      2.19 o
   4  12   4        1.64        1.22      1.02 o
   5  12   4        6.02        4.64      1.26 o
   6  12   4       24.59       16.11      2.97 o
  -6  13   4       28.71       37.27      4.88 o
  -5  13   4      128.09      139.37      6.18 o
  -4  13   4       29.73       31.67      7.73 o
  -3  13   4        0.09        0.41      0.72 o
  -2  13   4       12.84       15.27      1.63 o
  -1  13   4       73.17       76.88      2.59 o
   0  13   4       12.65        8.67      2.24 o
   1  13   4       43.61       35.39      1.57 o
   2  13   4        0.11       -0.30      1.03 o
   3  13   4       20.40       26.19      2.01 o
   4  13   4      103.62      103.62      2.75 o
   5  13   4        0.32       -0.05      1.11 o
   6  13   4        3.26        2.14      2.44 o
  -5  14   4        0.15        2.24      2.62 o
  -4  14   4       34.47       34.98      3.97 o
  -3  14   4        2.66        1.60      2.47 o
  -2  14   4        0.08        0.01      1.00 o
  -1  14   4        0.01        0.02      0.95 o
   0  14   4       11.01       10.10      1.45 o
   1  14   4       73.43       75.99      2.28 o
   2  14   4       25.82       36.11      1.58 o
   3  14   4        2.21        2.32      1.17 o
   4  14   4       17.19       16.25      2.08 o
   5  14   4       29.82       24.50      3.57 o
  -4  15   4       12.44       14.08      4.59 o
  -3  15   4        0.01        1.09      2.58 o
  -2  15   4       33.05       37.51      6.48 o
  -1  15   4        9.19        8.06      2.23 o
   0  15   4       44.46       39.39      1.88 o
   1  15   4       16.55       13.94      2.35 o
   2  15   4        5.16        5.22      1.65 o
   3  15   4        0.14        1.44      1.19 o
   4  15   4        2.37        1.59      1.86 o
  -3  16   4        0.03       -1.10      2.73 o
  -2  16   4        3.98        4.83      2.59 o
  -1  16   4       72.24       81.34      2.83 o
   0  16   4        0.00        0.64      1.44 o
   1  16   4       13.96        5.76      3.32 o
   2  16   4        0.47        2.15      1.62 o
  -9   0   5        1.13       -0.47      1.31 o
  -7   0   5       99.28       94.87      3.62 o
  -5   0   5      173.72      192.02      7.95 o
  -3   0   5     3768.27     3966.07     36.45 o
  -1   0   5    22155.25    22491.23    313.02 o
   1   0   5     1213.25     1205.41     12.41 o
   3   0   5     1352.75     1411.45     12.22 o
   5   0   5       41.37       41.85      1.41 o
   7   0   5      238.67      232.70      8.83 o
   9   0   5        6.38        8.60      3.50 o
 -10   1   5        3.90        5.55      1.49 o
  -9   1   5       21.46       24.15      1.22 o
  -8   1   5        0.13       -0.67      0.76 o
  -7   1   5       29.88       31.25      1.31 o
  -6   1   5        0.10        0.27      0.56 o
  -5   1   5      667.53      667.03      5.94 o
  -4   1   5      968.82      916.21      7.40 o
  -3   1   5      863.54      897.14      6.03 o
  -2   1   5      339.73      331.73      2.51 o
  -1   1   5     2162.39     2292.22     16.70 o
   0   1   5      364.60      354.27      2.87 o
   1   1   5      397.44      413.87      3.31 o
   2   1   5       62.89       64.86      1.69 o
   3   1   5        0.75        0.71      0.46 o
   4   1   5        3.12        8.69      0.83 o
   5   1   5      291.88      308.64      2.42 o
   6   1   5       15.81       11.47      1.17 o
   7   1   5        8.23        8.21      1.28 o
   8   1   5       50.82       49.52      1.79 o
   9   1   5       15.24        9.67      2.57 o
  -9   2   5        5.46        4.64      1.21 o
  -8   2   5        0.00       -0.17      0.60 o
  -7   2   5        0.98        0.80      0.61 o
  -6   2   5       90.96       86.01      1.46 o
  -5   2   5        0.69        3.51      1.62 o
  -4   2   5      126.73      128.68      1.70 o
  -3   2   5        1.66        0.13      0.46 o
  -2   2   5        0.83        0.12      0.39 o
  -1   2   5     2786.78     2771.21     18.62 o
   0   2   5     1745.99     1728.79     11.26 o
   1   2   5     1486.86     1536.64     10.04 o
   2   2   5     1072.55     1052.71      6.97 o
   3   2   5      104.07      110.13      2.17 o
   4   2   5     1092.25     1057.03      8.32 o
   5   2   5       16.25       18.87      1.05 o
   6   2   5      149.81      135.19      2.09 o
   7   2   5      138.85      141.63      3.68 o
   8   2   5        1.88        1.96      1.17 o
   9   2   5        4.24        5.73      3.21 o
  -9   3   5        3.36        0.25      1.34 o
  -8   3   5        2.72        0.28      0.75 o
  -7   3   5      289.18      287.59      3.19 o
  -6   3   5        0.11        0.07      0.43 o
  -5   3   5        5.78        8.13      0.63 o
  -4   3   5        4.46        3.97      0.56 o
  -3   3   5      898.23      972.24      6.68 o
  -2   3   5      320.77      339.22      2.62 o
  -1   3   5     1656.02     1647.56      9.89 o
   0   3   5      130.45      156.93      1.26 o
   1   3   5     1872.69     1919.72     12.86 o
   2   3   5     2917.31     3086.05     21.52 o
   3   3   5     6137.37     6307.99     55.24 o
   4   3   5        5.79       10.06      2.04 o
   5   3   5       54.20       53.53      1.95 o
   6   3   5       33.35       33.91      1.51 o
   7   3   5      343.42      344.88      4.35 o
   8   3   5        0.19        1.16      1.30 o
   9   3   5       36.17       36.82      2.61 o
  -9   4   5       38.21       35.28      2.91 o
  -8   4   5        0.02       -0.14      0.99 o
  -7   4   5      158.93      161.20      2.55 o
  -6   4   5      164.72      139.96      1.98 o
  -5   4   5        3.70        6.51      1.37 o
  -4   4   5      209.41      211.21      3.52 o
  -3   4   5      364.83      315.50      3.47 o
  -2   4   5      228.98      235.30      1.72 o
  -1   4   5      803.53      787.35      4.83 o
   0   4   5       26.80       21.94      0.94 o
   1   4   5      451.06      435.17      2.86 o
   2   4   5        2.70        3.03      0.79 o
   3   4   5     2083.90     2068.04     16.90 o
   4   4   5      198.11      191.05      2.52 o
   5   4   5        4.94        4.23      0.99 o
   6   4   5       20.29       22.25      1.44 o
   7   4   5       88.45       83.15      3.19 o
   8   4   5       18.62       12.97      1.49 o
   9   4   5        4.89        4.53      1.66 o
  -9   5   5        0.01       -1.06      1.82 o
  -8   5   5        1.41        0.86      1.31 o
  -7   5   5        9.32       10.86      1.45 o
  -6   5   5        6.99        6.93      1.94 o
  -5   5   5        0.32       -0.09      1.10 o
  -4   5   5       79.36       84.92      2.27 o
  -3   5   5      242.52      243.79      3.64 o
  -2   5   5      597.97      598.58      4.47 o
  -1   5   5     1104.63     1190.38      7.49 o
   0   5   5     2220.02     2264.95     14.60 o
   1   5   5     4674.41     5197.77     35.48 o
   2   5   5      197.82      182.42      1.87 o
   3   5   5      231.15      247.81      2.86 o
   4   5   5       14.41        7.47      1.28 o
   5   5   5     1248.54     1261.30     11.66 o
   6   5   5       26.59       31.28      1.87 o
   7   5   5       67.71       69.21      2.78 o
   8   5   5        2.90        2.01      1.30 o
   9   5   5       25.97       27.78      1.83 o
  -9   6   5        8.74        8.65      2.85 o
  -8   6   5       77.43       69.77      2.73 o
  -7   6   5       58.20       64.69      2.60 o
  -6   6   5       18.29       15.85      1.99 o
  -5   6   5      158.66      160.70      3.50 o
  -4   6   5        3.95        4.57      1.49 o
  -3   6   5       53.44       46.91      1.74 o
  -2   6   5       74.65       88.18      1.22 o
  -1   6   5      860.04      876.25      6.44 o
   0   6   5        5.89        8.53      0.75 o
   1   6   5        1.97        1.58      0.87 o
   2   6   5      145.18      124.38      1.58 o
   3   6   5      162.93      154.23      1.88 o
   4   6   5      632.37      629.03      5.90 o
   5   6   5        3.53        2.98      1.36 o
   6   6   5       99.73      104.73      2.45 o
   7   6   5       10.20       10.17      2.16 o
   8   6   5       28.59       36.83      2.31 o
   9   6   5        5.34        4.59      1.68 o
  -9   7   5        7.54        6.86      3.32 o
  -8   7   5        3.01        3.69      1.49 o
  -7   7   5       38.30       37.71      1.88 o
  -6   7   5      209.14      210.92      4.34 o
  -5   7   5        6.39        6.69      2.35 o
  -4   7   5       74.06       80.67      2.86 o
  -3   7   5       21.07       21.29      1.48 o
  -2   7   5      587.56      532.84      3.69 o
  -1   7   5      702.01      750.85      6.25 o
   0   7   5      774.49      863.13      8.03 o
   1   7   5      820.09      795.81      6.53 o
   2   7   5       77.59       66.70      1.40 o
   3   7   5       11.89        9.87      0.78 o
   4   7   5      496.44      455.78      4.73 o
   5   7   5      640.94      621.37      6.61 o
   6   7   5       18.21       19.44      1.68 o
   7   7   5       92.01       82.62      2.18 o
   8   7   5        2.28        1.87      1.22 o
  -8   8   5       24.94       28.82      2.95 o
  -7   8   5        2.96        2.05      2.06 o
  -6   8   5      100.58       95.75      3.83 o
  -5   8   5       15.63       14.38      2.36 o
  -4   8   5        1.47        0.93      1.99 o
  -3   8   5       89.47       86.34      3.16 o
  -2   8   5        9.23        8.98      0.70 o
  -1   8   5       87.95       87.14      1.47 o
   0   8   5      258.86      242.54      3.40 o
   1   8   5        6.80        6.65      0.92 o
   2   8   5      323.83      337.78      3.49 o
   3   8   5       98.32      106.47      1.56 o
   4   8   5       63.01       59.48      1.73 o
   5   8   5       16.96       13.37      1.53 o
   6   8   5       44.31       41.00      1.92 o
   7   8   5       19.86       25.54      1.78 o
   8   8   5        1.52        1.47      1.38 o
  -8   9   5        0.00       -1.05      2.13 o
  -7   9   5        0.08       -1.93      1.93 o
  -6   9   5       26.57       30.11      3.08 o
  -5   9   5        2.39        2.48      1.85 o
  -4   9   5       20.69       18.67      2.24 o
  -3   9   5      290.40      297.52      5.37 o
  -2   9   5       49.78       50.98      2.02 o
  -1   9   5       71.07       71.79      1.47 o
   0   9   5      349.89      334.43      3.30 o
   1   9   5      307.73      288.49      3.59 o
   2   9   5        0.78        0.97      0.99 o
   3   9   5      776.67      774.74      6.40 o
   4   9   5      251.17      215.54      2.42 o
   5   9   5       12.26       13.09      1.62 o
   6   9   5        1.60        1.77      1.19 o
   7   9   5        0.53        0.30      0.99 o
   8   9   5        6.94        6.61      2.59 o
  -8  10   5        2.10        1.65      2.36 o
  -7  10   5       27.19       28.18      3.31 o
  -6  10   5        6.37        7.83      2.98 o
  -5  10   5      144.76      142.72      5.83 o
  -4  10   5        0.01       -1.31      2.27 o
  -3  10   5       25.02       21.87      0.93 o
  -2  10   5      419.08      437.55      3.90 o
  -1  10   5      125.39      134.30      2.12 o
   0  10   5        3.55        1.95      0.95 o
   1  10   5       14.71       15.21      1.14 o
   2  10   5        4.01        0.76      0.87 o
   3  10   5       16.53       17.34      1.27 o
   4  10   5      385.51      381.93      3.95 o
   5  10   5        0.32        1.48      1.29 o
   6  10   5        6.87        9.00      1.48 o
   7  10   5        0.08        1.60      1.34 o
  -7  11   5       29.02       25.41      3.89 o
  -6  11   5        1.64        0.07      1.91 o
  -5  11   5      280.75      287.61     10.52 o
  -4  11   5        2.83        2.11      2.58 o
  -3  11   5      392.99      376.69      5.11 o
  -2  11   5        5.73        3.79      1.02 o
  -1  11   5      154.82      150.29      2.35 o
   0  11   5       10.10       10.79      1.30 o
   1  11   5       36.80       34.56      1.48 o
   2  11   5       72.58       73.95      2.01 o
   3  11   5       31.68       32.79      1.37 o
   4  11   5      123.53      112.99      2.17 o
   5  11   5        1.17        0.45      1.03 o
   6  11   5       10.30        4.96      1.73 o
   7  11   5        0.00        2.11      3.08 o
  -6  12   5        0.00       -0.16      1.93 o
  -5  12   5       54.91       58.31      5.36 o
  -4  12   5       12.04       11.86      3.20 o
  -3  12   5       38.85       27.84      1.37 o
  -2  12   5      294.70      301.36      3.83 o
  -1  12   5       19.92       21.42      1.92 o
   0  12   5        5.55        7.24      1.34 o
   1  12   5       10.19        7.90      1.34 o
   2  12   5        7.37       13.56      1.24 o
   3  12   5       69.88       67.82      1.72 o
   4  12   5       54.38       52.79      1.69 o
   5  12   5        9.40       11.09      1.57 o
   6  12   5       10.18       12.20      2.85 o
  -6  13   5        5.30        5.43      2.83 o
  -5  13   5        4.14        0.91      3.04 o
  -4  13   5      128.23      132.41      8.02 o
  -3  13   5        6.64        4.99      0.97 o
  -2  13   5       17.02       17.39      1.57 o
  -1  13   5       36.17       32.41      1.64 o
   0  13   5       44.34       40.76      1.80 o
   1  13   5       85.35       94.34      2.55 o
   2  13   5        8.12        9.15      1.22 o
   3  13   5        3.45        3.62      1.29 o
   4  13   5        2.58        0.46      1.44 o
   5  13   5        5.55        6.55      1.55 o
  -5  14   5        1.70       -0.56      4.59 o
  -4  14   5       37.87       40.44      4.28 o
  -3  14   5        0.88       -2.33      3.79 o
  -2  14   5        0.00        0.62      1.46 o
  -1  14   5       33.07       36.95      1.87 o
   0  14   5       34.66       38.69      2.10 o
   1  14   5        0.02        1.86      1.24 o
   2  14   5       74.15       92.04      3.19 o
   3  14   5        4.85        2.45      1.29 o
   4  14   5       11.16       10.22      1.51 o
   5  14   5       18.72       14.13      3.55 o
  -4  15   5        7.93        6.39      3.45 o
  -3  15   5       11.36       12.40      3.95 o
  -2  15   5       10.42       10.85      2.50 o
  -1  15   5       54.84       57.75      2.08 o
   0  15   5       67.30       83.35      2.60 o
   1  15   5       15.97        7.01      3.12 o
   2  15   5        5.31        4.29      1.70 o
   3  15   5        2.35        1.25      1.18 o
   4  15   5       47.25       62.22      2.42 o
  -2  16   5        0.45        1.34      2.57 o
  -1  16   5       10.02        7.60      2.28 o
   0  16   5       13.10       15.49      2.55 o
   1  16   5        0.17        0.70      1.26 o
   2  16   5       27.59       38.81      2.08 o
  -8   0   6       52.23       56.54      2.16 o
  -6   0   6      293.17      287.59      4.30 o
  -4   0   6      914.03      982.03     11.12 o
  -2   0   6     6294.08     6757.06     80.15 o
   0   0   6      180.85      158.50      2.37 o
   2   0   6     5408.81     5708.01     68.35 o
   4   0   6       38.32       33.48      2.32 o
   6   0   6      173.07      161.85      2.81 o
   8   0   6      336.79      340.95      7.27 o
  -9   1   6        3.64        5.66      1.33 o
  -8   1   6       20.91       26.45      1.12 o
  -7   1   6        3.82        3.58      0.90 o
  -6   1   6       65.06       76.48      1.41 o
  -5   1   6      209.52      203.66      2.74 o
  -4   1   6     1147.74     1088.90      9.32 o
  -3   1   6      119.78      132.74      1.47 o
  -2   1   6       28.03       15.30      0.76 o
  -1   1   6      966.26      922.33      6.86 o
   0   1   6     1917.78     1855.94     13.70 o
   1   1   6      169.71      189.75      2.15 o
   2   1   6       53.65       66.93      1.54 o
   3   1   6        0.20       -0.37      0.76 o
   4   1   6      559.80      569.50      4.56 o
   5   1   6        7.87       13.14      0.75 o
   6   1   6      111.71      107.31      1.97 o
   7   1   6       46.44       52.62      2.55 o
   8   1   6       39.44       43.53      1.89 o
   9   1   6       30.59       32.23      3.72 o
  -9   2   6       35.03       33.38      3.33 o
  -8   2   6       13.36       12.64      1.25 o
  -7   2   6       39.00       35.50      1.13 o
  -6   2   6      514.62      511.14      4.34 o
  -5   2   6      726.42      730.19      5.61 o
  -4   2   6      244.15      239.54      2.53 o
  -3   2   6      194.44      214.05      1.81 o
  -2   2   6       92.71      111.61      1.39 o
  -1   2   6     1254.03     1165.40      7.69 o
   0   2   6     1449.13     1387.74      9.19 o
   1   2   6      395.87      372.78      3.25 o
   2   2   6     2534.82     2539.24     20.18 o
   3   2   6      717.88      680.92      4.81 o
   4   2   6       79.91       88.47      1.73 o
   5   2   6      194.90      193.92      2.45 o
   6   2   6       26.02       28.70      2.04 o
   7   2   6       82.38       86.91      2.38 o
   8   2   6       15.15       14.55      2.59 o
   9   2   6       92.17       95.53      6.20 o
  -9   3   6        0.31        1.23      1.55 o
  -8   3   6        5.68        3.51      0.66 o
  -7   3   6       49.47       45.88      1.13 o
  -6   3   6        9.79       11.23      1.20 o
  -5   3   6      102.48       99.76      1.98 o
  -4   3   6      131.04      125.18      1.55 o
  -3   3   6        5.43       10.73      0.65 o
  -2   3   6     5186.67     5545.65     37.82 o
  -1   3   6       22.56       25.82      0.89 o
   0   3   6      360.40      394.80      2.86 o
   1   3   6     1013.03     1049.18      7.15 o
   2   3   6     3084.10     3061.57     21.77 o
   3   3   6       42.32       48.04      5.30 o
   4   3   6      244.68      228.84      2.73 o
   5   3   6      128.20      123.20      2.91 o
   6   3   6      201.88      199.22      2.75 o
   7   3   6       13.05       17.54      2.12 o
   8   3   6      144.14      138.72      3.18 o
   9   3   6        0.00        0.09      1.19 o
  -9   4   6       41.69       47.05      2.73 o
  -8   4   6      105.57      119.81      3.17 o
  -7   4   6       10.63       10.23      0.47 o
  -6   4   6       87.73       75.15      2.43 o
  -5   4   6      120.62      125.74      3.13 o
  -4   4   6        1.33        1.68      0.98 o
  -3   4   6       36.87       40.30      0.93 o
  -2   4   6        5.72       10.23      0.70 o
  -1   4   6      307.34      341.10      2.40 o
   0   4   6        9.86       21.93      1.02 o
   1   4   6     2970.62     3160.82     22.72 o
   2   4   6       72.80       69.74      1.01 o
   3   4   6      410.03      456.70      4.48 o
   4   4   6       88.13       99.05      1.77 o
   5   4   6     1192.93     1168.87      9.81 o
   6   4   6       75.17       79.83      2.00 o
   7   4   6      202.40      206.38      5.33 o
   8   4   6        5.07        4.03      1.65 o
   9   4   6        3.08        3.77      1.39 o
  -9   5   6       34.43       27.69      3.04 o
  -8   5   6       17.31       15.18      2.02 o
  -7   5   6       39.28       41.32      4.15 o
  -6   5   6      121.15      115.69      3.21 o
  -5   5   6      697.44      681.26      9.91 o
  -4   5   6      358.43      349.33      4.58 o
  -3   5   6       25.14       34.68      1.79 o
  -2   5   6      589.76      555.04      3.71 o
  -1   5   6      257.32      287.59      2.37 o
   0   5   6      380.08      411.50      3.01 o
   1   5   6        2.27        1.67      0.47 o
   2   5   6       15.24       15.25      1.15 o
   3   5   6      657.52      647.81      5.90 o
   4   5   6      249.79      238.48      3.14 o
   5   5   6      557.57      531.97     10.43 o
   6   5   6       39.82       38.45      2.13 o
   7   5   6      147.83      131.82      3.56 o
   8   5   6       18.66       15.28      1.59 o
   9   5   6        0.02       -1.26      1.68 o
  -9   6   6        4.09        1.38      2.24 o
  -8   6   6       50.67       56.33      2.82 o
  -7   6   6       50.17       56.20      3.07 o
  -6   6   6        0.06       -1.12      1.51 o
  -5   6   6       38.79       38.76      2.32 o
  -4   6   6      116.28      111.80      2.78 o
  -3   6   6      137.77      122.53      2.61 o
  -2   6   6       41.94       34.22      1.10 o
  -1   6   6       70.38       85.01      1.44 o
   0   6   6        5.80       10.29      0.70 o
   1   6   6      389.21      400.93      2.90 o
   2   6   6      210.45      174.10      3.17 o
   3   6   6      253.66      246.15      3.19 o
   4   6   6       60.14       52.49      1.92 o
   5   6   6       91.23       90.03      2.30 o
   6   6   6        9.88       10.63      1.52 o
   7   6   6        2.72        3.24      1.37 o
   8   6   6        0.04        0.69      1.36 o
  -9   7   6        0.15       -2.18      2.18 o
  -8   7   6       41.86       40.38      2.26 o
  -7   7   6       75.79       78.22      3.43 o
  -6   7   6        0.25       -0.95      1.80 o
  -5   7   6        2.41        1.14      2.47 o
  -4   7   6      100.72       98.19      3.32 o
  -3   7   6       72.11       69.29      2.34 o
  -2   7   6      841.04      831.70      6.68 o
  -1   7   6      224.77      223.70      2.44 o
   0   7   6      413.74      405.36      3.44 o
   1   7   6      305.79      323.67      3.38 o
   2   7   6      190.79      194.34      2.19 o
   3   7   6      209.69      215.87      2.82 o
   4   7   6        9.62        9.78      1.52 o
   5   7   6       85.70       79.35      2.21 o
   6   7   6      114.04      103.01      2.64 o
   7   7   6       42.34       41.55      2.07 o
   8   7   6        0.16       -0.30      1.17 o
  -8   8   6        0.72       -0.83      1.75 o
  -7   8   6        5.64        4.38      2.09 o
  -6   8   6       64.28       76.62      3.32 o
  -5   8   6        0.15        0.46      1.64 o
  -4   8   6       87.32       84.85      2.86 o
  -3   8   6      101.25       88.92      2.30 o
  -2   8   6        2.88        2.16      0.56 o
  -1   8   6      811.18      787.01      6.22 o
   0   8   6       40.46       38.73      1.42 o
   1   8   6      321.81      326.57      3.54 o
   2   8   6       82.38       93.79      1.68 o
   3   8   6      490.45      462.38      4.38 o
   4   8   6       40.77       42.64      2.06 o
   5   8   6       19.81       24.79      1.66 o
   6   8   6       79.74       78.87      2.17 o
   7   8   6       18.62       16.67      1.93 o
   8   8   6        0.01        0.27      1.10 o
  -8   9   6        8.19        5.32      2.38 o
  -7   9   6       74.21       72.26      3.24 o
  -6   9   6       16.24       16.04      2.92 o
  -5   9   6       18.41       20.65      2.74 o
  -4   9   6       29.51       38.36      2.55 o
  -3   9   6        2.93        3.87      0.56 o
  -2   9   6      260.78      255.01      2.63 o
  -1   9   6       85.97       92.49      2.02 o
   0   9   6        9.69       13.21      1.43 o
   1   9   6      385.63      422.55      5.00 o
   2   9   6       37.52       33.68      1.29 o
   3   9   6        4.28        3.03      1.01 o
   4   9   6      102.15       98.62      1.27 o
   5   9   6      179.78      163.96      2.86 o
   6   9   6       31.63       33.60      1.93 o
   7   9   6       32.17       36.17      2.68 o
  -7  10   6       27.04       29.54      4.22 o
  -6  10   6       20.79       23.63      7.11 o
  -5  10   6       23.04       26.76      2.77 o
  -4  10   6       11.05        7.87      2.27 o
  -3  10   6     1156.91     1089.62      8.71 o
  -2  10   6       23.03       27.03      1.20 o
  -1  10   6       16.72       19.09      1.28 o
   0  10   6        1.61        1.96      0.98 o
   1  10   6       84.02       77.28      1.82 o
   2  10   6      309.64      278.20      4.34 o
   3  10   6        0.94        0.54      0.94 o
   4  10   6        0.58        1.12      0.78 o
   5  10   6        1.85        0.03      0.94 o
   6  10   6        1.42        2.09      1.43 o
   7  10   6        3.46        4.96      1.59 o
  -7  11   6       10.79       10.53      2.89 o
  -6  11   6       36.34       35.64      6.12 o
  -5  11   6       55.51       47.74      5.10 o
  -4  11   6       88.40       98.73      7.27 o
  -3  11   6      525.18      485.25      4.52 o
  -2  11   6       83.55       76.21      2.62 o
  -1  11   6      118.02      112.09      1.94 o
   0  11   6       89.76      101.76      2.45 o
   1  11   6       73.76       71.41      1.86 o
   2  11   6      109.85      105.44      2.02 o
   3  11   6       11.65       13.62      1.22 o
   4  11   6        1.32        0.99      0.86 o
   5  11   6       22.81       29.91      2.33 o
   6  11   6       78.83       77.84      2.22 o
   7  11   6       55.33       49.39      4.51 o
  -6  12   6        1.81        4.74      3.92 o
  -5  12   6        3.40        1.97      3.60 o
  -4  12   6        0.89        3.40      3.42 o
  -3  12   6      227.92      220.55      3.44 o
  -2  12   6        1.29        1.25      0.78 o
  -1  12   6       22.48       26.79      1.32 o
   0  12   6        1.85        0.17      1.03 o
   1  12   6       84.07       76.14      1.93 o
   2  12   6       37.11       41.78      1.58 o
   3  12   6      118.30      111.63      2.42 o
   4  12   6        0.00        0.10      0.66 o
   5  12   6        1.56        3.43      1.64 o
   6  12   6        2.88        2.92      1.63 o
  -6  13   6        6.63        0.10      3.86 o
  -5  13   6       25.73       22.13      4.12 o
  -4  13   6       74.12       57.30      4.58 o
  -3  13   6        8.00        5.82      1.98 o
  -2  13   6       61.55       62.69      2.46 o
  -1  13   6        7.92        9.67      1.37 o
   0  13   6       11.85        8.41      1.58 o
   1  13   6       72.09       66.24      1.96 o
   2  13   6        1.55        0.15      0.92 o
   3  13   6        9.50       13.50      1.59 o
   4  13   6        6.78        8.29      1.53 o
   5  13   6       28.89       26.51      1.95 o
  -5  14   6        5.90        7.11      3.71 o
  -4  14   6       30.00       32.62      5.01 o
  -3  14   6       20.28       29.13      4.15 o
  -2  14   6        6.11        5.29      1.64 o
  -1  14   6       13.80       18.38      1.67 o
   0  14   6        1.71        2.18      1.24 o
   1  14   6        0.47       -0.60      1.18 o
   2  14   6        1.53        1.30      1.13 o
   3  14   6       27.23       25.47      1.60 o
   4  14   6        4.09        2.37      1.38 o
  -4  15   6        2.63       -1.49      3.69 o
  -3  15   6        6.68        7.60      3.19 o
  -2  15   6       49.97       51.72      4.02 o
  -1  15   6       23.38       20.74      5.04 o
   0  15   6        6.38        3.36      1.38 o
   1  15   6        6.16        4.58      1.46 o
   2  15   6        3.12        2.07      1.39 o
   3  15   6       16.82       20.00      2.64 o
  -2  16   6       18.42       11.11     10.42 o
  -1  16   6        5.40        3.87      1.71 o
   0  16   6       53.11       71.77      2.73 o
   1  16   6        3.35        4.30      2.11 o
   2  16   6        0.42        4.66      3.64 o
  -9   0   7       49.03       46.78      2.21 o
  -7   0   7      227.09      249.37      4.37 o
  -5   0   7      103.59       95.04      3.04 o
  -3   0   7    13353.30    13914.65    190.41 o
  -1   0   7     1802.52     1849.65     31.19 o
   1   0   7     1078.99     1038.95     11.87 o
   3   0   7      559.78      677.24      8.69 o
   5   0   7      248.39      223.79      3.13 o
   7   0   7      108.35       93.72      5.06 o
   9   0   7       56.04       60.21      5.69 o
  -9   1   7        0.01       -0.48      0.90 o
  -8   1   7       32.67       27.91      1.29 o
  -7   1   7       51.98       46.73      1.35 o
  -6   1   7      172.14      171.19      2.31 o
  -5   1   7      104.70      112.80      2.06 o
  -4   1   7      236.50      235.79      2.35 o
  -3   1   7     1815.60     1800.82     13.13 o
  -2   1   7      177.43      201.44      1.85 o
  -1   1   7        7.26        9.48      0.91 o
   0   1   7      188.58      222.88      2.19 o
   1   1   7       38.21       31.12      1.24 o
   2   1   7      562.75      559.89      4.86 o
   3   1   7     3703.33     4012.67     34.64 o
   4   1   7      210.67      209.65      2.14 o
   5   1   7       21.09       22.59      0.96 o
   6   1   7      268.15      251.89      3.60 o
   7   1   7       29.75       32.90      1.67 o
   8   1   7       31.35       33.67      1.82 o
   9   1   7       31.08       36.52      3.49 o
  -9   2   7       19.28       23.58      2.03 o
  -8   2   7       24.82       24.27      1.02 o
  -7   2   7       22.36       22.71      1.03 o
  -6   2   7       29.78       27.73      0.97 o
  -5   2   7      263.87      258.70      3.16 o
  -4   2   7      957.74      951.83      6.74 o
  -3   2   7        7.31        9.26      0.85 o
  -2   2   7       19.17       23.72      0.96 o
  -1   2   7     1694.69     1687.99     11.44 o
   0   2   7       41.62       35.81      1.18 o
   1   2   7       75.30       82.03      1.60 o
   2   2   7      135.70      146.09      2.18 o
   3   2   7       50.76       37.32      1.56 o
   4   2   7      754.24      777.11      6.39 o
   5   2   7       11.31        9.00      1.26 o
   6   2   7       91.65       95.76      1.93 o
   7   2   7        1.82        4.23      1.20 o
   8   2   7       14.25       13.96      1.94 o
   9   2   7        4.85        2.85      2.44 o
  -9   3   7        0.07        0.58      1.47 o
  -8   3   7       24.64       17.42      1.00 o
  -7   3   7      106.11      110.32      2.27 o
  -6   3   7      161.12      147.84      1.79 o
  -5   3   7       36.83       36.51      0.81 o
  -4   3   7      306.84      299.36      3.23 o
  -3   3   7      148.61      187.11      2.69 o
  -2   3   7      237.91      249.31      2.24 o
  -1   3   7      109.20      119.87      1.39 o
   0   3   7      172.57      203.61      2.04 o
   1   3   7     3817.85     3771.32     27.53 o
   2   3   7      170.16      158.07      3.10 o
   3   3   7       24.96       19.90      1.45 o
   4   3   7        2.71        2.33      0.88 o
   5   3   7      375.17      364.74      4.04 o
   6   3   7      334.96      328.32      4.15 o
   7   3   7       84.78       76.11      2.02 o
   8   3   7       60.27       60.27      3.01 o
   9   3   7        4.44        4.21      1.50 o
  -9   4   7        7.36       10.71      2.39 o
  -8   4   7        1.89        2.37      1.50 o
  -7   4   7        0.66        0.61      1.29 o
  -6   4   7       66.55       63.04      3.15 o
  -5   4   7      357.12      335.26      5.86 o
  -4   4   7       17.71       11.08      0.61 o
  -3   4   7        1.37        1.33      0.32 o
  -2   4   7      553.57      538.73      3.65 o
  -1   4   7     1276.35     1246.56      8.83 o
   0   4   7        1.34        1.99      0.60 o
   1   4   7      300.33      343.23      2.90 o
   2   4   7      235.78      264.32      2.42 o
   3   4   7       35.71       34.67      1.44 o
   4   4   7        0.06       -0.56      0.87 o
   5   4   7      422.69      427.89      6.68 o
   6   4   7       21.87       20.01      1.73 o
   7   4   7       68.68       75.69      4.02 o
   8   4   7       45.50       51.09      2.10 o
   9   4   7        1.73        5.61      2.29 o
  -9   5   7       41.34       38.93      4.30 o
  -8   5   7        0.00        2.16      1.54 o
  -7   5   7       40.42       29.74      3.13 o
  -6   5   7       28.48       29.73      2.51 o
  -5   5   7       86.71       77.72      2.82 o
  -4   5   7       40.29       31.25      1.74 o
  -3   5   7        0.02        1.11      0.39 o
  -2   5   7     1456.54     1486.02      9.51 o
  -1   5   7     1351.30     1398.22      8.98 o
   0   5   7      130.45      124.92      1.61 o
   1   5   7      397.34      353.60      3.54 o
   2   5   7       73.39       58.82      1.13 o
   3   5   7       81.82       72.69      2.06 o
   4   5   7      122.71      105.69      2.58 o
   5   5   7      127.61      128.62      2.72 o
   6   5   7        5.82        5.78      1.55 o
   7   5   7       16.59       13.35      1.70 o
   8   5   7        4.05        5.80      1.91 o
  -9   6   7       37.68       38.49      3.06 o
  -8   6   7        1.47        0.79      1.74 o
  -7   6   7      154.77      160.42      3.64 o
  -6   6   7       32.45       37.56      2.43 o
  -5   6   7      192.36      176.62      3.82 o
  -4   6   7       66.00       67.59      2.55 o
  -3   6   7      395.11      406.07      5.22 o
  -2   6   7      625.53      630.28      5.15 o
  -1   6   7      625.87      649.18      4.65 o
   0   6   7      857.73      905.93      6.21 o
   1   6   7       57.09       45.55      1.55 o
   2   6   7      131.67      138.96      3.16 o
   3   6   7       32.88       29.22      1.58 o
   4   6   7     1414.77     1385.21     11.88 o
   5   6   7      845.02      812.10      8.20 o
   6   6   7        0.81        0.06      0.99 o
   7   6   7        2.38        1.08      1.88 o
   8   6   7        5.68        6.90      1.64 o
  -8   7   7       32.53       29.73      6.94 o
  -7   7   7       78.00       80.60      3.90 o
  -6   7   7        0.03       -0.55      1.57 o
  -5   7   7        4.33        4.56      1.97 o
  -4   7   7      123.98      104.89      3.92 o
  -3   7   7        7.83        8.16      1.52 o
  -2   7   7      391.98      366.53      4.03 o
  -1   7   7      275.61      245.81      3.03 o
   0   7   7        0.10        1.26      0.84 o
   1   7   7       28.91       25.62      1.11 o
   2   7   7      111.06       95.03      3.29 o
   3   7   7       39.50       42.74      2.37 o
   4   7   7       10.48        8.83      1.55 o
   5   7   7        3.69        3.09      1.32 o
   6   7   7       97.97       99.96      2.82 o
   7   7   7       37.81       42.86      2.12 o
   8   7   7        2.23        3.43      1.40 o
  -8   8   7       29.41       24.72      3.16 o
  -7   8   7       13.30       14.75      2.96 o
  -6   8   7       13.56       16.86      2.46 o
  -5   8   7       25.48       21.10      2.68 o
  -4   8   7       25.59       26.37      2.49 o
  -3   8   7        6.38        8.71      2.11 o
  -2   8   7      126.69      126.61      1.59 o
  -1   8   7       24.39       27.93      1.33 o
   0   8   7      341.06      351.00      3.46 o
   1   8   7        7.54        9.27      1.00 o
   2   8   7       92.23       90.58      1.62 o
   3   8   7       12.73       14.74      1.54 o
   4   8   7       67.00       69.58      2.25 o
   5   8   7      119.76      135.59      3.22 o
   6   8   7        6.89        6.41      1.66 o
   7   8   7        8.07        6.86      1.44 o
   8   8   7       11.83        9.84      1.62 o
  -8   9   7        0.26        0.03      1.95 o
  -7   9   7        3.15        5.48      2.44 o
  -6   9   7       11.78        8.99      2.70 o
  -5   9   7       28.04       30.50      2.64 o
  -4   9   7       61.32       65.76      3.61 o
  -3   9   7        4.74        4.62      0.32 o
  -2   9   7      621.38      608.71      4.86 o
  -1   9   7        0.44        0.81      0.85 o
   0   9   7      137.61      154.67      2.60 o
   1   9   7       98.81      108.73      2.13 o
   2   9   7      133.01      106.87      2.24 o
   3   9   7        9.88        7.34      0.86 o
   4   9   7       17.02       18.59      1.62 o
   5   9   7       53.47       51.06      2.37 o
   6   9   7       59.98       62.94      2.53 o
   7   9   7        0.05       -0.66      1.59 o
  -7  10   7       23.31       18.59      4.67 o
  -6  10   7       11.60       11.87      2.75 o
  -5  10   7        7.04        4.42      2.55 o
  -4  10   7      191.96      197.73      4.63 o
  -3  10   7      192.15      203.08      2.48 o
  -2  10   7      282.67      277.05      3.53 o
  -1  10   7        7.28        7.39      1.10 o
   0  10   7       37.07       36.99      1.70 o
   1  10   7       67.02       60.33      1.90 o
   2  10   7      202.93      193.05      2.90 o
   3  10   7       51.22       51.94      2.16 o
   4  10   7        2.40        2.65      1.66 o
   5  10   7       14.99       18.40      1.82 o
   6  10   7       29.82       25.16      1.75 o
   7  10   7       50.43       51.14      2.26 o
  -7  11   7        9.21       10.55      2.92 o
  -6  11   7        7.60       11.41      4.44 o
  -5  11   7        1.74        1.41      2.63 o
  -4  11   7       73.25       74.04      4.43 o
  -3  11   7      108.36      103.78      3.60 o
  -2  11   7      381.05      380.36      4.23 o
  -1  11   7       71.28       74.68      1.91 o
   0  11   7        2.58        2.49      1.29 o
   1  11   7      214.87      213.13      2.98 o
   2  11   7      582.81      527.54      8.01 o
   3  11   7       52.78       55.36      2.58 o
   4  11   7       43.64       39.35      1.17 o
   5  11   7        3.45        3.18      1.55 o
   6  11   7       66.64       84.74      3.40 o
  -6  12   7       28.38       34.12      4.43 o
  -5  12   7       10.77       13.99      4.46 o
  -4  12   7        4.43        5.85      3.56 o
  -3  12   7       16.56       14.10      1.02 o
  -2  12   7       19.29       20.62      1.80 o
  -1  12   7       29.33       24.41      1.34 o
   0  12   7      124.77      127.42      2.63 o
   1  12   7       60.49       54.50      1.98 o
   2  12   7        8.42        7.25      1.34 o
   3  12   7       24.07       28.77      1.46 o
   4  12   7       32.28       31.88      2.46 o
   5  12   7        2.44        1.45      1.40 o
   6  12   7        1.77        0.18      1.28 o
  -5  13   7       11.83        8.74      4.50 o
  -4  13   7        0.30       -1.37      5.47 o
  -3  13   7       15.67       14.61      3.99 o
  -2  13   7        2.13        0.67      1.45 o
  -1  13   7       37.56       44.75      1.57 o
   0  13   7      117.41      117.54      2.81 o
   1  13   7       19.23       18.92      1.71 o
   2  13   7        1.24        2.75      1.21 o
   3  13   7       14.55       19.76      2.69 o
   4  13   7        5.36       10.70      1.87 o
   5  13   7       46.64       45.73      2.29 o
  -5  14   7        8.44        3.24      5.55 o
  -4  14   7        3.32        6.51      3.34 o
  -3  14   7        3.60        6.67      5.02 o
  -2  14   7        5.33        3.18      1.13 o
  -1  14   7       16.11       13.73      1.34 o
   0  14   7        3.95        5.59      1.39 o
   1  14   7       31.66       28.80      3.32 o
   2  14   7       26.83       25.78      1.85 o
   3  14   7       10.99        9.37      1.29 o
   4  14   7        4.70        4.46      1.71 o
  -3  15   7        1.16        6.02      4.02 o
  -2  15   7        1.26       -1.87      3.04 o
  -1  15   7        0.69        1.02      1.61 o
   0  15   7        9.59        9.58      2.19 o
   1  15   7        0.10        0.63      1.11 o
   2  15   7        0.31        1.01      1.31 o
   3  15   7        0.74        1.75      1.47 o
  -1  16   7        3.73        2.80      1.83 o
   0  16   7       34.11       44.37      2.26 o
   1  16   7        1.22        2.50      1.53 o
  -8   0   8        9.91        9.51      1.96 o
  -6   0   8      308.24      290.88      8.61 o
  -4   0   8     3034.57     3173.03     31.38 o
  -2   0   8       55.61       87.62      2.26 o
   0   0   8     3107.70     3208.37     36.17 o
   2   0   8       93.89      142.64      2.99 o
   4   0   8        0.34       -0.06      0.53 o
   6   0   8      880.95      854.72     17.89 o
   8   0   8       48.96       45.32      3.44 o
  -9   1   8       24.00       15.36      2.06 o
  -8   1   8       36.75       41.17      1.37 o
  -7   1   8      455.40      453.53      4.06 o
  -6   1   8       16.58       17.92      1.37 o
  -5   1   8      205.45      210.64      2.73 o
  -4   1   8     1580.64     1607.26     12.21 o
  -3   1   8     1041.30     1127.84      8.66 o
  -2   1   8      133.88      169.83      2.20 o
  -1   1   8     2774.28     3039.53     24.28 o
   0   1   8      407.04      459.21      4.00 o
   1   1   8       14.84       10.55      0.95 o
   2   1   8       12.00        9.31      1.26 o
   3   1   8        5.81        2.46      1.16 o
   4   1   8      748.33      731.14      5.93 o
   5   1   8       80.35       80.58      2.24 o
   6   1   8        4.12        2.85      0.40 o
   7   1   8       71.51       64.55      1.83 o
   8   1   8       15.19       16.54      1.58 o
   9   1   8       13.27       13.17      3.46 o
  -9   2   8        1.33        2.06      1.52 o
  -8   2   8        9.71        7.64      0.97 o
  -7   2   8       30.34       30.04      1.08 o
  -6   2   8       15.00        8.83      1.19 o
  -5   2   8      175.21      161.45      2.30 o
  -4   2   8      570.98      599.00      5.21 o
  -3   2   8       15.19       12.69      0.73 o
  -2   2   8      126.02      154.44      1.74 o
  -1   2   8      342.67      399.98      4.91 o
   0   2   8     2311.42     2197.24     17.76 o
   1   2   8       79.77       93.99      1.76 o
   2   2   8       28.45       36.41      1.52 o
   3   2   8      315.03      312.98      3.52 o
   4   2   8      163.99      152.61      1.66 o
   5   2   8       26.90       29.39      1.38 o
   6   2   8      103.60      102.64      2.01 o
   7   2   8       17.48       11.85      1.51 o
   8   2   8       11.85       10.37      1.55 o
   9   2   8        0.77       -2.26      2.26 o
  -9   3   8        0.42       -0.07      1.35 o
  -8   3   8       78.89       60.13      2.80 o
  -7   3   8       29.42       25.78      0.99 o
  -6   3   8      701.28      714.67     10.73 o
  -5   3   8       90.47       97.90      1.95 o
  -4   3   8      158.91      143.20      1.79 o
  -3   3   8      711.66      753.42      5.95 o
  -2   3   8     2000.34     2112.82     14.80 o
  -1   3   8        0.50        1.94      0.97 o
   0   3   8       15.29       14.91      0.82 o
   1   3   8       58.18       64.69      1.27 o
   2   3   8        0.13        1.48      0.96 o
   3   3   8      500.06      493.50      5.40 o
   4   3   8       22.00       26.02      2.52 o
   5   3   8      138.74      140.23      2.44 o
   6   3   8      101.58      109.54      2.60 o
   7   3   8       11.93       12.22      1.83 o
   8   3   8        2.14        1.89      1.29 o
   9   3   8        3.34        3.98      1.99 o
  -9   4   8        1.72        0.39      2.41 o
  -8   4   8       36.84       34.87      3.79 o
  -7   4   8        0.64        1.04      1.68 o
  -6   4   8        1.08       -0.36      1.99 o
  -5   4   8        6.78        8.03      0.61 o
  -4   4   8       24.15       14.38      0.76 o
  -3   4   8      196.63      192.33      1.75 o
  -2   4   8      561.69      541.96      4.17 o
  -1   4   8      207.00      200.28      2.08 o
   0   4   8        5.11        2.15      0.80 o
   1   4   8        9.58        6.34      0.85 o
   2   4   8       15.27       14.39      1.03 o
   3   4   8      101.35      107.68      2.65 o
   4   4   8      174.16      191.53      3.24 o
   5   4   8        2.97        3.21      1.21 o
   6   4   8        3.40        6.70      1.55 o
   7   4   8        1.31        0.71      1.17 o
   8   4   8       14.08       21.89      5.22 o
  -9   5   8       17.99       20.09      2.93 o
  -8   5   8        1.99        1.40      1.41 o
  -7   5   8      172.85      164.37      5.40 o
  -6   5   8      140.69      149.13      5.26 o
  -5   5   8      319.97      324.39      6.86 o
  -4   5   8        3.90        4.12      1.39 o
  -3   5   8      101.15       91.69      1.64 o
  -2   5   8        5.44        7.10      0.54 o
  -1   5   8       50.27       46.19      1.22 o
   0   5   8       26.59       40.58      1.13 o
   1   5   8       34.23       27.89      1.48 o
   2   5   8      194.99      194.47      2.00 o
   3   5   8       15.54       12.46      1.34 o
   4   5   8      279.12      266.87      3.74 o
   5   5   8      371.52      352.22      6.33 o
   6   5   8        2.67        5.78      1.26 o
   7   5   8        1.86        3.07      2.10 o
   8   5   8        6.22        6.17      1.67 o
  -9   6   8       15.11       17.80      4.41 o
  -8   6   8        4.86        6.47      2.15 o
  -7   6   8        6.59        4.52      3.50 o
  -6   6   8        2.48        2.43      1.94 o
  -5   6   8      192.26      168.83      4.17 o
  -4   6   8      102.69      103.86      3.60 o
  -3   6   8       16.64       12.86      0.67 o
  -2   6   8       65.80       50.35      1.38 o
  -1   6   8      441.02      450.46      3.60 o
   0   6   8      663.32      645.15      4.80 o
   1   6   8       49.93       50.64      1.54 o
   2   6   8      108.46       99.36      2.85 o
   3   6   8      282.99      284.46      3.93 o
   4   6   8        1.37        0.88      1.51 o
   5   6   8       34.48       33.79      2.25 o
   6   6   8       27.16       22.08      2.16 o
   7   6   8       35.08       37.22      1.96 o
   8   6   8        5.35        8.22      1.67 o
  -8   7   8        0.68        2.99      2.40 o
  -7   7   8        7.40        6.71      2.88 o
  -6   7   8       82.47       84.52      3.66 o
  -5   7   8        1.13        0.65      1.51 o
  -4   7   8      203.33      224.10      4.11 o
  -3   7   8       79.30       82.39      0.94 o
  -2   7   8      157.22      173.35      2.19 o
  -1   7   8       11.49       18.87      0.97 o
   0   7   8       80.28       94.07      1.43 o
   1   7   8       49.38       55.42      1.47 o
   2   7   8      159.22      160.77      2.55 o
   3   7   8      161.21      162.77      2.77 o
   4   7   8       49.34       43.83      2.22 o
   5   7   8      214.74      207.83      3.74 o
   6   7   8      237.00      224.26      4.15 o
   7   7   8       42.78       38.76      2.05 o
   8   7   8        5.74        7.98      2.02 o
  -8   8   8        5.10        8.15      2.95 o
  -7   8   8       10.07        9.65      2.92 o
  -6   8   8        6.72        5.61      3.02 o
  -5   8   8       67.33       70.68      3.09 o
  -4   8   8        2.96        3.47      1.78 o
  -3   8   8       14.19       13.27      0.77 o
  -2   8   8      160.04      160.31      2.49 o
  -1   8   8       49.46       52.56      1.51 o
   0   8   8      395.31      386.89      4.03 o
   1   8   8       35.48       31.21      1.81 o
   2   8   8       24.29       25.30      2.34 o
   3   8   8       38.15       37.93      2.49 o
   4   8   8        0.86       -0.26      1.49 o
   5   8   8       21.17       21.43      2.29 o
   6   8   8        2.07        0.92      1.86 o
   7   8   8       15.82       16.59      2.07 o
  -8   9   8        0.36        0.87      2.02 o
  -7   9   8        8.44        5.09      3.33 o
  -6   9   8        5.27        9.23      2.55 o
  -5   9   8        0.65        0.73      1.77 o
  -4   9   8        0.31       -0.65      1.84 o
  -3   9   8       44.07       44.41      1.81 o
  -2   9   8       55.13       56.11      2.18 o
  -1   9   8      449.85      448.03      4.42 o
   0   9   8       34.57       34.03      1.89 o
   1   9   8       63.48       60.89      1.93 o
   2   9   8        1.14        1.28      0.82 o
   3   9   8      159.44      163.80      3.71 o
   4   9   8      107.54      103.26      2.55 o
   5   9   8       17.58       14.63      1.69 o
   6   9   8       10.55       11.46      1.74 o
   7   9   8        6.69       13.32      1.96 o
  -7  10   8        9.96        9.41      3.21 o
  -6  10   8        2.56        5.15      2.50 o
  -5  10   8      172.06      171.45      4.69 o
  -4  10   8       46.29       52.61      3.11 o
  -3  10   8        0.66        1.81      0.56 o
  -2  10   8       85.37       94.96      1.57 o
  -1  10   8       39.97       42.26      1.50 o
   0  10   8       25.63       24.76      1.65 o
   1  10   8       48.50       57.55      2.03 o
   2  10   8      123.54      123.12      2.49 o
   3  10   8        2.48        0.42      0.74 o
   4  10   8       91.16       83.81      3.35 o
   5  10   8       16.41       13.56      1.72 o
   6  10   8        0.44        1.81      1.43 o
   7  10   8       96.31      105.76      3.54 o
  -7  11   8        0.20        1.46      2.99 o
  -6  11   8        4.29        9.57      2.83 o
  -5  11   8        7.88        7.15      2.64 o
  -4  11   8       10.83       17.60      2.80 o
  -3  11   8        1.83        1.89      0.83 o
  -2  11   8        6.86        7.17      1.24 o
  -1  11   8       46.45       44.96      2.19 o
   0  11   8       69.29       64.74      2.20 o
   1  11   8       68.22       61.72      2.00 o
   2  11   8        4.95        3.30      1.22 o
   3  11   8        0.90        1.54      0.87 o
   4  11   8       53.19       61.12      2.51 o
   5  11   8       48.27       51.93      5.28 o
   6  11   8        0.80        1.67      1.60 o
  -6  12   8        1.39        3.26      3.93 o
  -5  12   8      144.89      167.20      7.57 o
  -4  12   8        4.02        5.86      3.88 o
  -3  12   8       87.03       71.02      3.05 o
  -2  12   8        5.68        2.62      0.95 o
  -1  12   8      114.93      115.99      3.11 o
   0  12   8       15.09       13.58      1.51 o
   1  12   8       76.77       75.07      1.96 o
   2  12   8        1.60        3.55      1.39 o
   3  12   8        7.03        3.85      1.45 o
   4  12   8        5.68       10.09      1.72 o
   5  12   8        5.30        5.21      1.81 o
  -5  13   8        4.66        6.01      3.60 o
  -4  13   8      104.44      113.64      6.85 o
  -3  13   8       15.68       12.78      3.22 o
  -2  13   8       13.21       11.23      2.17 o
  -1  13   8       22.66       22.28      1.54 o
   0  13   8       32.39       31.75      1.88 o
   1  13   8      103.38      113.17      2.41 o
   2  13   8       32.94       32.04      5.29 o
   3  13   8        9.46        9.15      1.65 o
   4  13   8       48.10       47.61      2.17 o
   5  13   8       38.00       40.96      2.17 o
  -4  14   8        7.09        5.93      5.52 o
  -3  14   8       22.65       25.62      3.84 o
  -2  14   8       20.12       13.76      5.03 o
  -1  14   8       49.54       56.14      1.79 o
   0  14   8        0.03        0.97      1.21 o
   1  14   8       80.82       89.30      2.46 o
   2  14   8        8.11        7.10      2.36 o
   3  14   8       29.80       38.69      2.39 o
   4  14   8        5.00        8.05      1.70 o
  -3  15   8       13.13        6.30      7.14 o
  -2  15   8        9.68        8.16      7.22 o
  -1  15   8        0.39       -0.86      1.25 o
   0  15   8       34.70       37.86      2.03 o
   1  15   8        4.31        3.91      1.52 o
   2  15   8        0.93        1.46      1.32 o
  -9   0   9       56.24       58.72      2.47 o
  -7   0   9       96.35       78.97      2.16 o
  -5   0   9     2087.30     1992.44     25.99 o
  -3   0   9       17.55       15.37      1.29 o
  -1   0   9     1603.72     1705.36     18.89 o
   1   0   9      166.08      221.61      4.38 o
   3   0   9      430.20      428.29      6.40 o
   5   0   9       89.89       93.49      2.57 o
   7   0   9        0.14        0.40      0.99 o
   9   0   9        8.94        6.22      3.30 o
  -9   1   9       15.69        8.82      1.90 o
  -8   1   9       30.32       27.25      1.54 o
  -7   1   9        3.41        5.49      1.10 o
  -6   1   9      102.15      107.87      2.99 o
  -5   1   9      204.14      161.36      3.01 o
  -4   1   9        2.28        1.19      0.78 o
  -3   1   9      376.83      408.99      4.45 o
  -2   1   9       57.79       58.87      1.21 o
  -1   1   9      688.47      661.16      5.62 o
   0   1   9     2070.89     2028.90     16.43 o
   1   1   9     1306.44     1345.20     10.96 o
   2   1   9      166.86      174.48      2.63 o
   3   1   9       23.55       22.83      1.94 o
   4   1   9        0.09       -0.20      0.96 o
   5   1   9       26.49       15.65      0.95 o
   6   1   9       17.88       18.10      0.84 o
   7   1   9       11.00       10.02      1.39 o
   8   1   9       11.41       16.21      2.88 o
  -9   2   9        0.46        0.70      1.43 o
  -8   2   9       73.58       64.96      2.67 o
  -7   2   9       37.49       38.12      1.93 o
  -6   2   9     1082.66     1011.89     11.61 o
  -5   2   9       52.04       45.53      1.42 o
  -4   2   9     1232.25     1241.74     10.74 o
  -3   2   9      189.23      188.90      2.15 o
  -2   2   9      385.91      406.27      3.41 o
  -1   2   9      340.97      376.52      3.24 o
   0   2   9     1568.05     1592.03     12.72 o
   1   2   9       35.43       56.79      1.60 o
   2   2   9       88.56       73.18      2.04 o
   3   2   9       88.63       98.62      2.06 o
   4   2   9       27.24       24.38      1.12 o
   5   2   9      141.51      142.11      2.33 o
   6   2   9        0.12       -1.35      1.35 o
   7   2   9        8.61        8.46      1.23 o
   8   2   9       51.02       48.41      2.11 o
  -9   3   9        7.90       12.03      2.92 o
  -8   3   9        9.42        7.26      1.98 o
  -7   3   9        1.53       -0.31      0.92 o
  -6   3   9       52.54       51.15      1.38 o
  -5   3   9       45.30       39.29      1.16 o
  -4   3   9       92.11       99.47      1.62 o
  -3   3   9      242.41      227.25      2.26 o
  -2   3   9      917.38      926.71      6.83 o
  -1   3   9     1415.78     1376.10     10.08 o
   0   3   9       21.60       15.53      1.07 o
   1   3   9      227.55      208.28      2.17 o
   2   3   9      314.95      306.92      2.95 o
   3   3   9       24.58       26.02      1.00 o
   4   3   9        0.19       -1.13      1.24 o
   5   3   9        9.47        5.27      1.16 o
   6   3   9       53.90       56.54      1.86 o
   7   3   9        0.08        1.21      1.09 o
   8   3   9        1.23        0.50      1.35 o
  -9   4   9        0.55       -1.08      1.97 o
  -8   4   9        0.00        0.01      1.15 o
  -7   4   9       69.29       76.49      3.09 o
  -6   4   9        1.22        0.14      0.50 o
  -5   4   9       11.75       12.68      0.70 o
  -4   4   9      106.99       99.87      1.28 o
  -3   4   9      476.53      453.17      3.88 o
  -2   4   9      801.62      804.11      6.27 o
  -1   4   9      130.67      148.23      1.98 o
   0   4   9      118.25      129.11      1.74 o
   1   4   9        1.35       -0.17      0.53 o
   2   4   9      106.51      130.08      1.83 o
   3   4   9      698.18      667.57      5.21 o
   4   4   9      169.87      162.85      3.20 o
   5   4   9       47.15       56.38      2.22 o
   6   4   9       35.21       40.06      2.05 o
   7   4   9       15.77       20.10      1.86 o
   8   4   9       20.23       16.23      3.90 o
  -9   5   9        1.74        1.21      1.84 o
  -8   5   9        5.43        5.80      2.03 o
  -7   5   9        9.93       19.66      3.67 o
  -6   5   9        0.42        1.50      1.95 o
  -5   5   9        0.03        1.24      1.43 o
  -4   5   9        3.69        5.56      0.89 o
  -3   5   9       69.29       69.30      1.67 o
  -2   5   9       65.35       82.96      1.32 o
  -1   5   9      529.50      528.39      4.33 o
   0   5   9      171.68      140.59      1.79 o
   1   5   9       15.20       13.73      0.95 o
   2   5   9       27.93       32.16      1.19 o
   3   5   9      438.52      435.40      6.89 o
   4   5   9      375.55      350.48      5.19 o
   5   5   9      217.21      206.55      3.44 o
   6   5   9       30.06       36.06      1.76 o
   7   5   9        1.33        2.15      1.26 o
   8   5   9       40.47       41.77      3.28 o
  -8   6   9        0.01        0.59      1.89 o
  -7   6   9        1.40        2.36      2.30 o
  -6   6   9        4.24        3.46      2.58 o
  -5   6   9      123.59      126.00      4.17 o
  -4   6   9        4.10        4.51      1.47 o
  -3   6   9       19.89       19.29      0.65 o
  -2   6   9      828.66      827.27      5.91 o
  -1   6   9       76.11       76.28      1.54 o
   0   6   9       80.22       59.81      1.80 o
   1   6   9      103.82      110.24      1.65 o
   2   6   9      886.45      887.52      6.91 o
   3   6   9      783.45      768.16      7.59 o
   4   6   9       31.23       31.97      2.20 o
   5   6   9        1.56       -0.75      1.54 o
   6   6   9        0.85        2.05      1.25 o
   7   6   9       35.40       40.44      2.14 o
   8   6   9        1.64        0.82      2.65 o
  -8   7   9        8.22        6.21      2.41 o
  -7   7   9        6.39        5.58      2.82 o
  -6   7   9        4.61        1.79      2.26 o
  -5   7   9        0.04        0.97      1.59 o
  -4   7   9      367.10      337.04      4.69 o
  -3   7   9       47.56       46.67      1.73 o
  -2   7   9      152.46      139.48      2.16 o
  -1   7   9      323.80      302.00      2.93 o
   0   7   9       66.12       55.17      1.43 o
   1   7   9       13.88       16.82      1.24 o
   2   7   9       71.22       67.82      1.95 o
   3   7   9       74.27       77.33      2.21 o
   4   7   9       37.29       36.13      2.10 o
   5   7   9      102.55       98.95      3.22 o
   6   7   9        9.47       11.82      1.70 o
   7   7   9      109.97      102.22      3.10 o
   8   7   9       13.38       16.21      1.88 o
  -8   8   9        1.58        2.31      2.32 o
  -7   8   9        0.23        0.20      2.56 o
  -6   8   9       16.40       18.72      2.74 o
  -5   8   9       66.54       79.96      4.76 o
  -4   8   9        0.13        1.62      1.54 o
  -3   8   9       60.06       59.37      1.04 o
  -2   8   9       99.43      105.63      2.16 o
  -1   8   9      128.83      123.18      2.05 o
   0   8   9     1152.54     1127.51      9.51 o
   1   8   9       36.20       37.12      1.13 o
   2   8   9       20.43       18.35      1.66 o
   3   8   9       72.45       76.50      2.76 o
   4   8   9      250.64      233.52      6.45 o
   5   8   9       52.39       51.19      2.60 o
   6   8   9        8.97        5.76      2.02 o
   7   8   9        0.44        1.59      1.52 o
  -7   9   9        6.58        5.40      2.55 o
  -6   9   9       17.67       17.20      2.85 o
  -5   9   9        0.24        0.05      1.97 o
  -4   9   9       17.28       15.78      2.13 o
  -3   9   9       22.51       17.15      0.69 o
  -2   9   9      437.53      429.40      4.61 o
  -1   9   9        0.45        0.25      1.08 o
   0   9   9       16.88       23.46      1.30 o
   1   9   9      107.97       96.33      2.22 o
   2   9   9        0.20        0.88      1.52 o
   3   9   9        0.12       -0.37      1.31 o
   4   9   9       50.41       56.50      3.52 o
   5   9   9        1.78        3.06      1.40 o
   6   9   9        0.02        0.68      1.53 o
   7   9   9       21.87       22.93      2.33 o
  -7  10   9        0.19        0.38      2.13 o
  -6  10   9        9.19       11.26      4.60 o
  -5  10   9       30.29       37.79      3.25 o
  -4  10   9       64.57       61.91      3.12 o
  -3  10   9       55.45       63.14      1.35 o
  -2  10   9      205.90      198.85      2.28 o
  -1  10   9       31.77       35.99      1.48 o
   0  10   9        0.73        2.23      1.13 o
   1  10   9        0.44       -0.70      1.03 o
   2  10   9      205.03      203.40      3.36 o
   3  10   9      172.25      161.80      6.06 o
   4  10   9       29.26       29.67      2.19 o
   5  10   9       46.64       59.46      2.70 o
   6  10   9        0.45       -1.18      1.39 o
  -6  11   9        0.83       -1.53      2.41 o
  -5  11   9       16.67       27.82      7.42 o
  -4  11   9      212.23      208.17      5.72 o
  -3  11   9        0.38       -0.12      0.50 o
  -2  11   9       16.54       15.49      1.30 o
  -1  11   9       24.02       26.80      1.69 o
   0  11   9      143.87      126.87      2.86 o
   1  11   9       13.12       11.44      1.56 o
   2  11   9       95.28       87.03      2.18 o
   3  11   9       13.80       13.93      1.98 o
   4  11   9       52.68       65.75      2.41 o
   5  11   9        0.40        1.24      1.62 o
   6  11   9       23.07       31.03      2.90 o
  -6  12   9       11.68       12.97      3.92 o
  -5  12   9        6.52        7.44      4.45 o
  -4  12   9       93.97       99.35      9.33 o
  -3  12   9       14.28       13.46      2.62 o
  -2  12   9      102.36       99.05      2.00 o
  -1  12   9       15.82       19.90      1.70 o
   0  12   9        0.68        1.00      1.16 o
   1  12   9        6.42        5.51      1.44 o
   2  12   9      185.06      158.56      3.08 o
   3  12   9       12.91       12.90      1.29 o
   4  12   9       51.94       58.65      2.79 o
   5  12   9        4.89        4.62      2.02 o
  -5  13   9       22.90       27.63      5.45 o
  -4  13   9       33.50       40.62      4.57 o
  -3  13   9       73.46       82.75      4.75 o
  -2  13   9        1.24        1.81      1.35 o
  -1  13   9       11.41       10.74      1.50 o
   0  13   9       41.06       42.89      2.11 o
   1  13   9        4.84        6.12      1.62 o
   2  13   9      105.62      114.86      2.93 o
   3  13   9      104.81      104.62      3.14 o
   4  13   9        0.19        0.30      1.45 o
  -4  14   9        2.13        0.69      2.86 o
  -3  14   9       19.99        3.45      5.69 o
  -2  14   9        3.08        6.19      2.76 o
  -1  14   9        2.98        1.76      1.37 o
   0  14   9        2.83        1.25      1.39 o
   1  14   9        0.01        0.62      1.33 o
   2  14   9        5.48        3.98      1.74 o
   3  14   9       55.51       68.05      3.24 o
  -2  15   9        5.57        2.72      4.52 o
  -1  15   9        1.52        1.59      1.59 o
   0  15   9       10.15        7.02      1.96 o
   1  15   9        9.42        4.06      1.46 o
   2  15   9        4.14        3.98      1.61 o
  -8   0  10       17.83       23.28      2.03 o
  -6   0  10       87.46       74.27      3.49 o
  -4   0  10      222.71      250.67      3.82 o
  -2   0  10     1161.79     1135.64     13.44 o
   0   0  10      323.33      295.62      4.49 o
   2   0  10        0.85        1.53      1.39 o
   4   0  10      312.85      326.79     12.99 o
   6   0  10      137.22      110.39      2.68 o
   8   0  10        0.43        2.80      2.52 o
  -9   1  10        7.97        8.81      2.25 o
  -8   1  10        0.94        1.64      0.84 o
  -7   1  10       32.74       29.97      1.36 o
  -6   1  10      445.22      451.07      7.38 o
  -5   1  10       49.57       36.46      1.79 o
  -4   1  10      347.59      385.61      3.63 o
  -3   1  10       25.76       30.12      1.10 o
  -2   1  10        0.90        2.16      0.74 o
  -1   1  10      723.75      758.72      6.52 o
   0   1  10      199.37      201.33      2.48 o
   1   1  10      449.59      425.05      4.46 o
   2   1  10        7.77       19.50      1.35 o
   3   1  10        4.75        3.08      1.59 o
   4   1  10       70.09       80.04      2.42 o
   5   1  10        7.79        9.23      0.90 o
   6   1  10        6.91        9.30      0.69 o
   7   1  10        1.06        0.56      0.82 o
   8   1  10       42.64       47.57      2.93 o
  -9   2  10        1.36        1.48      2.07 o
  -8   2  10        1.01        2.98      1.56 o
  -7   2  10        3.98        3.26      0.90 o
  -6   2  10      203.00      224.41      3.52 o
  -5   2  10       70.24       77.66      2.07 o
  -4   2  10       80.79       78.19      1.94 o
  -3   2  10       13.97       15.20      1.03 o
  -2   2  10      819.25      785.04      6.02 o
  -1   2  10      428.54      447.18      3.67 o
   0   2  10        8.52        6.06      1.00 o
   1   2  10        2.41        4.35      1.18 o
   2   2  10      522.28      501.88      5.27 o
   3   2  10       48.33       59.26      2.49 o
   4   2  10        0.39        1.85      1.35 o
   5   2  10        1.60        2.06      1.25 o
   6   2  10       77.43       73.05      1.99 o
   7   2  10       42.66       44.77      2.30 o
   8   2  10        2.30        3.38      2.13 o
  -9   3  10        0.58        2.65      2.38 o
  -8   3  10       99.40      106.96      3.49 o
  -7   3  10        2.86        2.55      0.58 o
  -6   3  10       65.78       61.51      1.91 o
  -5   3  10        9.79        7.53      1.19 o
  -4   3  10      401.30      366.97      3.67 o
  -3   3  10      110.95      113.73      1.77 o
  -2   3  10      366.18      353.76      3.08 o
  -1   3  10      107.66      107.64      1.63 o
   0   3  10       89.67       89.37      1.52 o
   1   3  10      360.43      341.41      3.08 o
   2   3  10      638.12      619.71      5.25 o
   3   3  10      154.86      156.65      3.25 o
   4   3  10       26.36       25.38      2.10 o
   5   3  10      202.04      182.24      2.78 o
   6   3  10       93.48       93.57      2.62 o
   7   3  10        5.92        6.06      1.33 o
   8   3  10        2.19        3.25      1.25 o
  -9   4  10        0.13        1.97      1.81 o
  -8   4  10       13.17       10.27      1.81 o
  -7   4  10       62.99       58.00      3.06 o
  -6   4  10        0.31        0.44      0.40 o
  -5   4  10        0.01        0.52      0.67 o
  -4   4  10      257.14      257.74      2.76 o
  -3   4  10       99.02      103.24      1.50 o
  -2   4  10        0.44        0.29      0.62 o
  -1   4  10        0.24        0.96      0.65 o
   0   4  10      435.48      436.73      3.84 o
   1   4  10      122.43      107.47      1.61 o
   2   4  10        2.96       10.62      0.85 o
   3   4  10      141.76      141.10      2.73 o
   4   4  10      309.94      319.27      4.66 o
   5   4  10       30.63       33.88      3.04 o
   6   4  10        0.54        1.28      1.12 o
   7   4  10       18.46       21.15      2.25 o
   8   4  10        1.22        1.30      1.25 o
  -8   5  10        4.26        2.81      1.91 o
  -7   5  10       22.78       25.16      2.37 o
  -6   5  10       34.03       43.76      3.61 o
  -5   5  10        9.64        4.36      1.86 o
  -4   5  10       48.53       50.89      1.18 o
  -3   5  10        1.06        2.57      0.80 o
  -2   5  10      543.68      534.10      5.92 o
  -1   5  10       63.75       58.60      1.28 o
   0   5  10      331.64      313.37      3.23 o
   1   5  10      136.88      145.85      2.03 o
   2   5  10       93.98       87.51      1.87 o
   3   5  10      651.18      607.48      5.43 o
   4   5  10       10.89        9.99      1.73 o
   5   5  10       64.62       62.29      2.34 o
   6   5  10       22.31       22.99      1.89 o
   7   5  10       24.29       27.15      1.89 o
   8   5  10        0.84       -0.25      1.39 o
  -8   6  10        2.64        3.14      2.55 o
  -7   6  10       35.11       37.73      3.86 o
  -6   6  10        2.33        3.70      2.30 o
  -5   6  10      143.57      134.40      3.91 o
  -4   6  10      306.73      298.04      5.24 o
  -3   6  10       37.61       40.22      1.98 o
  -2   6  10      116.22      117.80      1.84 o
  -1   6  10      639.64      624.25      5.18 o
   0   6  10      426.05      422.23      4.03 o
   1   6  10       42.02       38.05      1.29 o
   2   6  10      265.27      247.19      2.72 o
   3   6  10      327.06      320.17      4.30 o
   4   6  10      299.60      314.22      4.49 o
   5   6  10       94.85       98.50      3.14 o
   6   6  10       93.93       94.93      2.49 o
   7   6  10       15.66       13.02      2.05 o
   8   6  10       17.18       15.06      2.04 o
  -8   7  10        4.00        7.05      3.13 o
  -7   7  10        0.00       -0.87      3.21 o
  -6   7  10       38.53       40.74      5.10 o
  -5   7  10       10.66       10.26      2.29 o
  -4   7  10       42.63       45.81      2.28 o
  -3   7  10        2.84        2.99      0.93 o
  -2   7  10      649.71      626.63      4.99 o
  -1   7  10      199.59      196.21      2.71 o
   0   7  10      799.24      770.40      6.69 o
   1   7  10       20.33       19.60      1.39 o
   2   7  10        7.17        7.48      0.89 o
   3   7  10      130.48      126.46      3.26 o
   4   7  10      237.39      227.97      3.84 o
   5   7  10      246.00      254.40      4.21 o
   6   7  10        7.13        8.30      2.40 o
   7   7  10       14.51       11.58      2.30 o
  -8   8  10       34.72       33.38      5.69 o
  -7   8  10       30.69       23.98      3.71 o
  -6   8  10      104.01      112.00      5.05 o
  -5   8  10        0.10       -0.94      2.12 o
  -4   8  10        0.21        0.72      1.35 o
  -3   8  10       10.13       11.40      0.97 o
  -2   8  10      778.28      772.37      7.17 o
  -1   8  10      230.40      222.01      2.61 o
   0   8  10      583.75      599.36      4.93 o
   1   8  10       31.28       35.64      1.61 o
   2   8  10       12.70       17.64      1.62 o
   3   8  10        0.09        0.57      1.17 o
   4   8  10      161.93      171.89      3.83 o
   5   8  10       71.10       72.31      2.74 o
   6   8  10       15.34       17.33      1.92 o
   7   8  10       18.40       12.87      2.01 o
  -7   9  10        6.42        1.97      2.98 o
  -6   9  10       63.06       59.12      4.17 o
  -5   9  10      185.47      184.64      4.88 o
  -4   9  10       39.78       40.96      2.88 o
  -3   9  10       73.66       70.78      1.92 o
  -2   9  10      239.90      230.53      3.09 o
  -1   9  10      492.51      470.49      5.56 o
   0   9  10      273.56      266.79      3.36 o
   1   9  10        6.56        5.87      1.95 o
   2   9  10      504.74      504.07     11.35 o
   3   9  10      107.15       90.70      4.16 o
   4   9  10       51.76       58.16      2.98 o
   5   9  10       63.03       73.54      2.72 o
   6   9  10        0.10        2.27      2.42 o
   7   9  10       74.17       75.21      2.85 o
  -7  10  10       15.79       12.76      4.65 o
  -6  10  10        2.68        0.24      2.10 o
  -5  10  10        2.87        5.50      3.24 o
  -4  10  10        4.72        5.49      2.02 o
  -3  10  10       69.54       66.66      1.96 o
  -2  10  10       75.88       82.09      1.83 o
  -1  10  10       52.52       56.15      1.77 o
   0  10  10       13.49       22.18      2.57 o
   1  10  10       18.92       19.00      2.22 o
   2  10  10        3.86        3.11      1.68 o
   3  10  10      133.16      142.95      3.90 o
   4  10  10       17.83       12.47      2.86 o
   5  10  10        2.99        4.95      1.66 o
   6  10  10        3.08        1.94      1.74 o
  -6  11  10        5.68        7.58      2.95 o
  -5  11  10       19.13       20.95      3.56 o
  -4  11  10        0.83        0.45      1.69 o
  -3  11  10       29.97       29.92      1.20 o
  -2  11  10       59.43       56.17      1.62 o
  -1  11  10        2.96        2.61      1.28 o
   0  11  10        2.43        3.10      1.44 o
   1  11  10        9.39        7.11      1.74 o
   2  11  10       35.86       41.85      5.50 o
   3  11  10       58.74       56.39      2.74 o
   4  11  10        8.80        9.67      2.05 o
   5  11  10        9.96        8.37      1.96 o
   6  11  10       12.32       17.67      3.72 o
  -5  12  10       61.88       55.25      4.40 o
  -4  12  10        1.47        5.34      2.65 o
  -3  12  10      110.06      108.70      4.97 o
  -2  12  10        0.68        1.86      1.02 o
  -1  12  10       22.35       22.80      1.74 o
   0  12  10       28.29       30.24      3.71 o
   1  12  10        0.23        0.19      1.12 o
   2  12  10       72.90       83.14      4.12 o
   3  12  10       23.80       23.59      3.02 o
   4  12  10        0.05       -0.86      1.67 o
   5  12  10       48.58       59.82      3.22 o
  -5  13  10       12.94       12.15      3.96 o
  -4  13  10       42.22       41.04      4.61 o
  -3  13  10       39.29       34.74     10.64 o
  -2  13  10       19.18       19.31      2.31 o
  -1  13  10        0.82        0.95      1.23 o
   0  13  10       26.31       29.84      2.15 o
   1  13  10        9.54        8.80      1.90 o
   2  13  10       14.75        7.56      3.79 o
   3  13  10       13.99       11.43      3.38 o
   4  13  10        0.32        2.33      2.37 o
  -4  14  10        3.66        2.87      3.65 o
  -3  14  10        5.57        2.11      3.74 o
  -2  14  10        3.51        4.66      2.44 o
  -1  14  10       16.68       16.56      2.01 o
   0  14  10        6.06        7.30      1.81 o
   1  14  10       39.29       41.93      2.06 o
   2  14  10       20.21       16.51      4.50 o
   3  14  10        0.27        1.44      1.54 o
  -2  15  10       20.17       28.32      3.89 o
  -1  15  10       14.80       11.76      2.88 o
   0  15  10        0.30        2.48      1.37 o
   1  15  10        0.50        0.08      1.09 o
  -7   0  11       11.57       10.35      1.80 o
  -5   0  11     2425.11     2329.97     24.32 o
  -3   0  11      378.49      416.15      6.31 o
  -1   0  11      459.57      481.71      7.82 o
   1   0  11     4841.51     4942.09     61.91 o
   3   0  11        3.78        3.48      2.21 o
   5   0  11       36.01       22.74      2.03 o
   7   0  11        9.36       10.21      2.78 o
  -9   1  11        5.47        8.14      2.19 o
  -8   1  11       12.74       15.62      1.23 o
  -7   1  11        1.75        7.13      1.81 o
  -6   1  11        2.61        2.08      1.17 o
  -5   1  11       41.24       49.00      1.66 o
  -4   1  11       59.69       67.60      1.68 o
  -3   1  11      194.62      189.15      2.34 o
  -2   1  11      124.87      134.96      2.26 o
  -1   1  11       46.31       44.15      1.53 o
   0   1  11        1.64        5.07      1.08 o
   1   1  11      521.59      539.62      5.65 o
   2   1  11       28.04       32.14      1.64 o
   3   1  11       32.51       51.76      2.11 o
   4   1  11       12.42       14.39      1.98 o
   5   1  11        4.38        3.20      0.58 o
   6   1  11       43.40       38.46      2.21 o
   7   1  11        0.64        0.76      1.09 o
   8   1  11        4.84        3.15      2.00 o
  -9   2  11        0.92        2.55      2.89 o
  -8   2  11       13.50       10.38      2.08 o
  -7   2  11        2.17        3.77      1.27 o
  -6   2  11       46.30       51.95      1.70 o
  -5   2  11       28.41       21.57      1.12 o
  -4   2  11        1.95        1.80      1.11 o
  -3   2  11       67.03       58.55      1.72 o
  -2   2  11      243.80      254.29      2.65 o
  -1   2  11       10.65       10.55      1.00 o
   0   2  11       33.91       24.87      1.38 o
   1   2  11       65.83       53.71      1.87 o
   2   2  11      272.11      273.12      3.54 o
   3   2  11      264.20      267.97      3.70 o
   4   2  11        4.92        4.17      1.40 o
   5   2  11       27.00       24.31      1.50 o
   6   2  11       34.04       34.23      2.21 o
   7   2  11        5.25        2.81      1.14 o
   8   2  11        0.67       -0.05      1.61 o
  -9   3  11        0.06        2.98      1.75 o
  -8   3  11        2.08        1.74      2.13 o
  -7   3  11        0.78        1.18      0.57 o
  -6   3  11       16.26       14.70      1.53 o
  -5   3  11       14.21       25.66      1.24 o
  -4   3  11      663.32      642.36      5.60 o
  -3   3  11      644.90      648.51      5.58 o
  -2   3  11        7.80       10.46      0.89 o
  -1   3  11       97.80       87.63      1.65 o
   0   3  11        5.13        5.95      0.93 o
   1   3  11       20.89       29.25      1.50 o
   2   3  11       93.42       89.85      3.25 o
   3   3  11        0.89        4.35      0.88 o
   4   3  11        1.96        1.52      0.62 o
   5   3  11        6.21        4.13      1.18 o
   6   3  11        8.11        8.54      1.50 o
   7   3  11        8.73        6.54      1.62 o
   8   3  11        0.70        1.66      1.91 o
  -8   4  11       12.83       15.31      4.45 o
  -7   4  11        5.95        6.77      2.16 o
  -6   4  11        5.92        3.19      0.47 o
  -5   4  11       30.76       30.51      1.51 o
  -4   4  11      146.51      140.64      2.12 o
  -3   4  11        4.45        1.21      0.67 o
  -2   4  11      417.16      407.38      3.76 o
  -1   4  11       28.85       24.92      1.08 o
   0   4  11      249.53      257.10      3.02 o
   1   4  11      868.41      863.67      7.09 o
   2   4  11        7.43        9.30      1.08 o
   3   4  11       78.67       75.28      1.33 o
   4   4  11      246.16      248.69      4.17 o
   5   4  11        0.14        1.16      1.17 o
   6   4  11        0.04        1.12      1.14 o
   7   4  11        3.63        5.47      1.51 o
   8   4  11        0.11        0.05      1.17 o
  -8   5  11        0.87       -2.48      5.10 o
  -7   5  11       24.62       21.66      3.15 o
  -6   5  11        4.05        3.21      2.20 o
  -5   5  11       92.55       99.89      1.72 o
  -4   5  11      132.61      135.39      2.25 o
  -3   5  11      123.79      139.24      2.17 o
  -2   5  11      108.86      126.17      2.33 o
  -1   5  11       15.70       13.26      1.25 o
   0   5  11      121.44      118.67      2.01 o
   1   5  11       77.02       81.87      1.65 o
   2   5  11      748.18      693.63      6.28 o
   3   5  11      662.27      605.75      5.31 o
   4   5  11      116.55      117.46      2.88 o
   5   5  11        7.26        8.04      1.46 o
   6   5  11       13.13       13.28      1.95 o
   7   5  11        4.56        5.65      1.77 o
   8   5  11       12.45        8.66      2.66 o
  -8   6  11        0.52        5.19      3.64 o
  -7   6  11        3.61       -3.21      5.54 o
  -6   6  11        5.31        0.38      1.95 o
  -5   6  11       23.78       25.08      3.01 o
  -4   6  11      213.24      184.08      1.90 o
  -3   6  11        0.77        1.60      0.85 o
  -2   6  11        2.56        3.38      0.79 o
  -1   6  11        3.06        2.49      0.97 o
   0   6  11      647.23      669.81      5.98 o
   1   6  11      407.87      407.71      4.20 o
   2   6  11       58.96       58.95      1.72 o
   3   6  11        0.14       -0.46      0.46 o
   4   6  11        0.50        0.91      1.41 o
   5   6  11      258.47      280.82      4.16 o
   6   6  11        3.68        2.92      1.64 o
   7   6  11       39.77       40.80      2.49 o
  -8   7  11        1.17        0.80      2.72 o
  -7   7  11       47.33       42.34      4.80 o
  -6   7  11       53.23       57.21      3.94 o
  -5   7  11        6.25        6.00      2.02 o
  -4   7  11        3.11        4.78      2.08 o
  -3   7  11      198.79      196.14      3.66 o
  -2   7  11       23.98       18.20      1.48 o
  -1   7  11      244.05      223.16      2.83 o
   0   7  11      321.10      331.38      4.43 o
   1   7  11       13.36       19.05      1.24 o
   2   7  11       65.75       62.38      1.61 o
   3   7  11       38.28       43.43      2.11 o
   4   7  11        2.01        4.03      1.71 o
   5   7  11       10.43       13.41      1.70 o
   6   7  11        0.49        0.43      1.44 o
   7   7  11        1.09        1.05      1.55 o
  -7   8  11       50.38       60.08      5.58 o
  -6   8  11       11.89        6.56      4.23 o
  -5   8  11       62.35       57.47      3.20 o
  -4   8  11       30.39       31.24      2.85 o
  -3   8  11       87.80       74.16      3.14 o
  -2   8  11      472.43      444.11      4.38 o
  -1   8  11      325.66      339.29      3.80 o
   0   8  11       26.04       24.87      1.73 o
   1   8  11       82.11       80.72      1.89 o
   2   8  11      124.94      117.00      3.23 o
   3   8  11       15.56       18.40      2.14 o
   4   8  11        0.02        0.98      1.40 o
   5   8  11        0.24       -0.73      1.55 o
   6   8  11       30.92       23.56      2.58 o
   7   8  11       15.94       14.42      2.07 o
  -7   9  11        6.72        8.45      8.02 o
  -6   9  11       22.01       25.41      3.91 o
  -5   9  11        0.03        1.28      2.13 o
  -4   9  11        0.38        1.15      1.78 o
  -3   9  11       33.76       35.76      1.74 o
  -2   9  11      122.14      115.31      2.18 o
  -1   9  11        1.41        0.32      1.05 o
   0   9  11       30.67       33.13      1.85 o
   1   9  11       38.04       39.34      1.83 o
   2   9  11       18.45       18.58      3.74 o
   3   9  11       71.68       80.04      3.54 o
   4   9  11       37.32       36.82      2.80 o
   5   9  11       24.55       26.61      2.44 o
   6   9  11       56.07       61.08      4.40 o
  -6  10  11       86.50       83.10      5.36 o
  -5  10  11       36.63       42.50      3.50 o
  -4  10  11      325.94      323.07      6.45 o
  -3  10  11      108.33       98.87      2.65 o
  -2  10  11        8.56        8.40      1.66 o
  -1  10  11       61.98       58.09      1.85 o
   0  10  11      253.62      239.23      5.12 o
   1  10  11      153.80      144.67      4.33 o
   2  10  11        6.28        5.85      2.45 o
   3  10  11       20.43       25.09      3.40 o
   4  10  11       10.22       14.07      2.15 o
   5  10  11       35.34       39.57      2.58 o
   6  10  11       35.21       42.08      3.01 o
  -6  11  11        6.92        8.93      3.46 o
  -5  11  11       22.10       23.93      3.66 o
  -4  11  11        1.25        3.31      2.26 o
  -3  11  11       41.92       41.17      2.90 o
  -2  11  11       13.65       12.76      1.12 o
  -1  11  11        0.68        0.61      1.07 o
   0  11  11        4.84        4.03      1.54 o
   1  11  11       58.89       59.00      4.01 o
   2  11  11       99.42      100.58      4.22 o
   3  11  11       10.52       16.74      2.56 o
   4  11  11        8.84        9.30      2.48 o
   5  11  11      120.34      143.80      3.68 o
  -5  12  11        0.45       -0.49      2.26 o
  -4  12  11      129.63      137.59      5.45 o
  -3  12  11        0.08       -0.14      1.67 o
  -2  12  11        0.34        0.62      0.91 o
  -1  12  11       33.33       37.94      1.78 o
   0  12  11      213.22      200.54      5.26 o
   1  12  11        0.18        0.93      1.35 o
   2  12  11        2.93        1.59      1.76 o
   3  12  11        3.73        1.61      1.82 o
   4  12  11       45.15       55.45      3.05 o
  -4  13  11        8.34       13.10      4.15 o
  -3  13  11        4.92        1.51      2.46 o
  -2  13  11        3.67        2.94      2.21 o
  -1  13  11       25.48       24.28      1.72 o
   0  13  11       28.48       30.29      2.93 o
   1  13  11        8.86        5.48      2.19 o
   2  13  11        6.70        6.67      2.55 o
   3  13  11        0.07        2.43      2.16 o
   4  13  11       61.70       64.53      4.59 o
  -3  14  11        5.67        2.36      3.40 o
  -2  14  11       58.80       60.74      3.77 o
  -1  14  11       43.20       52.61      2.14 o
   0  14  11       13.74       13.55      1.60 o
   1  14  11        0.44        0.58      1.43 o
   2  14  11       34.30       36.39      2.47 o
  -8   0  12        0.97       -0.25      1.06 o
  -6   0  12        1.81        9.52      2.57 o
  -4   0  12     1019.05      975.77     11.09 o
  -2   0  12       69.44       73.75      3.72 o
   0   0  12        3.94        1.09      1.34 o
   2   0  12        8.35        4.79      1.97 o
   4   0  12        0.58        2.51      2.01 o
   6   0  12       20.81       13.86      1.08 o
   8   0  12        0.01       -1.29      3.05 o
  -9   1  12        7.73        4.53      2.23 o
  -8   1  12       37.76       28.31      1.36 o
  -7   1  12       10.24       11.67      1.41 o
  -6   1  12      257.57      276.31      4.36 o
  -5   1  12       64.72       65.85      1.62 o
  -4   1  12      177.32      162.44      2.72 o
  -3   1  12      397.62      385.67      4.21 o
  -2   1  12      128.80      155.29      2.43 o
  -1   1  12        0.01        1.38      0.99 o
   0   1  12      214.57      257.23      3.58 o
   1   1  12       14.55       17.05      2.12 o
   2   1  12      547.14      559.64      5.90 o
   3   1  12        9.00        9.80      1.88 o
   4   1  12      168.00      153.50      3.13 o
   5   1  12        7.25        7.45      0.71 o
   6   1  12        2.38        0.66      0.67 o
   7   1  12        1.58        1.49      2.07 o
   8   1  12        2.42        2.77      2.03 o
  -8   2  12        6.70       11.30      2.53 o
  -7   2  12       14.87       10.89      1.89 o
  -6   2  12       89.03      103.44      2.48 o
  -5   2  12       25.55       21.74      1.13 o
  -4   2  12       66.16       84.05      1.68 o
  -3   2  12        3.12        8.35      2.81 o
  -2   2  12        3.99        3.13      0.93 o
  -1   2  12        1.88        2.12      0.96 o
   0   2  12       72.34       70.65      2.36 o
   1   2  12        9.86       11.56      1.38 o
   2   2  12       23.86       33.42      1.78 o
   3   2  12       29.88       27.50      1.87 o
   4   2  12       17.80       13.74      1.89 o
   5   2  12       75.41       65.50      1.58 o
   6   2  12        9.49       10.00      1.35 o
   7   2  12       29.25       21.87      3.28 o
   8   2  12        1.06        1.24      1.75 o
  -8   3  12       16.46       12.59      2.75 o
  -7   3  12        2.28        2.03      0.63 o
  -6   3  12       11.26        9.64      1.28 o
  -5   3  12        3.57        4.47      0.88 o
  -4   3  12        9.80       20.28      2.24 o
  -3   3  12      198.84      195.46      2.36 o
  -2   3  12       21.68       19.32      1.63 o
  -1   3  12        2.37        0.96      0.78 o
   0   3  12      786.67      725.59      9.67 o
   1   3  12        0.08       -0.15      0.83 o
   2   3  12        8.92        9.03      1.32 o
   3   3  12      138.81      124.86      3.02 o
   4   3  12      174.20      171.78      3.11 o
   5   3  12       14.15       11.91      1.96 o
   6   3  12       13.55       22.27      1.96 o
   7   3  12        2.50        2.16      1.34 o
   8   3  12        5.27        3.09      2.06 o
  -8   4  12        0.52        2.19      4.81 o
  -7   4  12       58.18       56.22      3.03 o
  -6   4  12        4.83        7.18      2.40 o
  -5   4  12        4.64        6.45      0.81 o
  -4   4  12       93.98       94.16      1.88 o
  -3   4  12       14.31       11.04      1.08 o
  -2   4  12       51.57       48.32      1.37 o
  -1   4  12       14.34       14.20      1.34 o
   0   4  12      540.53      544.29      5.22 o
   1   4  12      157.93      155.44      2.45 o
   2   4  12       17.00       20.30      1.12 o
   3   4  12      294.70      268.96      3.29 o
   4   4  12       27.95       29.35      2.06 o
   5   4  12       10.31       13.41      2.25 o
   6   4  12        0.93        1.78      1.52 o
   7   4  12        6.13        3.20      1.72 o
  -8   5  12       14.79       15.42      3.19 o
  -7   5  12       19.57       26.28      4.15 o
  -6   5  12        0.24       -0.32      1.89 o
  -5   5  12       49.50       55.24      2.38 o
  -4   5  12        0.14        1.21      0.79 o
  -3   5  12       40.60       39.33      1.86 o
  -2   5  12       93.96       92.45      1.84 o
  -1   5  12        0.62       -0.12      0.69 o
   0   5  12        0.23        1.31      0.91 o
   1   5  12      164.71      160.82      3.44 o
   2   5  12        6.40        7.25      1.03 o
   3   5  12        1.51        3.62      0.93 o
   4   5  12       51.93       55.21      3.89 o
   5   5  12       42.84       58.75      2.90 o
   6   5  12       31.26       34.71      4.77 o
   7   5  12       16.25       13.23      2.41 o
  -8   6  12       30.43       36.60      4.02 o
  -7   6  12        0.27        2.47      2.55 o
  -6   6  12       21.25       27.19      4.04 o
  -5   6  12       27.73       27.14      2.78 o
  -4   6  12       15.47       15.10      0.85 o
  -3   6  12       68.72       68.53      1.72 o
  -2   6  12       35.91       33.43      1.21 o
  -1   6  12       63.99       61.60      1.67 o
   0   6  12       12.76       13.47      1.65 o
   1   6  12       19.41       16.03      1.32 o
   2   6  12      229.36      245.83      3.27 o
   3   6  12      340.59      343.58      3.91 o
   4   6  12      118.66      115.88      2.98 o
   5   6  12       44.56       44.52      2.70 o
   6   6  12        1.02        1.34      1.53 o
   7   6  12       35.88       42.44      2.49 o
  -7   7  12        0.00       -2.25      2.72 o
  -6   7  12        0.59       -2.62      3.64 o
  -5   7  12       19.86       26.40      5.09 o
  -4   7  12       32.66       24.26      0.94 o
  -3   7  12       79.55       80.14      2.82 o
  -2   7  12      211.07      206.98      2.63 o
  -1   7  12       26.55       29.77      1.88 o
   0   7  12      181.61      185.03      2.94 o
   1   7  12       33.31       31.96      2.20 o
   2   7  12        0.46       -0.54      0.97 o
   3   7  12      170.35      184.17      3.98 o
   4   7  12        1.29       -1.29      1.61 o
   5   7  12        1.33        2.40      1.41 o
   6   7  12        5.48        2.62      1.78 o
   7   7  12       11.49       13.46      3.28 o
  -7   8  12        2.36        3.50      4.23 o
  -6   8  12       24.13       28.58      3.81 o
  -5   8  12       58.76       50.02      3.57 o
  -4   8  12       45.44       43.20      3.62 o
  -3   8  12       28.15       32.31      3.14 o
  -2   8  12       55.48       52.74      2.36 o
  -1   8  12        0.12        0.22      0.79 o
   0   8  12      233.62      225.02      3.39 o
   1   8  12        9.76        8.01      1.40 o
   2   8  12        2.09        2.57      0.91 o
   3   8  12        0.27        0.50      1.74 o
   4   8  12      101.29       96.40      2.96 o
   5   8  12       45.86       48.14      2.43 o
   6   8  12       24.23       32.64      2.68 o
  -7   9  12       44.16       52.62      5.00 o
  -6   9  12       26.78       33.00      6.05 o
  -5   9  12       46.45       50.57      3.48 o
  -4   9  12      201.51      209.10      5.67 o
  -3   9  12      178.96      172.00      5.02 o
  -2   9  12       76.78       74.63      2.93 o
  -1   9  12       10.11        6.69      1.89 o
   0   9  12      293.10      296.29      8.44 o
   1   9  12      246.28      232.49      4.79 o
   2   9  12        0.04        0.63      1.58 o
   3   9  12        0.92        4.12      1.62 o
   4   9  12        0.90        1.36      1.69 o
   5   9  12       46.62       48.38      2.51 o
   6   9  12        0.77        1.35      2.07 o
  -6  10  12        6.67        4.10      4.19 o
  -5  10  12        8.59       10.89      4.26 o
  -4  10  12       62.16       64.28      3.67 o
  -3  10  12        0.33        0.38      0.45 o
  -2  10  12       52.50       54.10      2.48 o
  -1  10  12       26.61       25.40      1.85 o
   0  10  12        4.63        2.19      1.40 o
   1  10  12       42.69       52.74      4.05 o
   2  10  12        0.68        0.97      1.88 o
   3  10  12        9.38       10.88      2.16 o
   4  10  12        4.12        4.39      2.27 o
   5  10  12       61.60       75.18      2.99 o
  -6  11  12        3.23        4.74      3.71 o
  -5  11  12        0.70        0.33      3.94 o
  -4  11  12        0.28        1.11      1.91 o
  -3  11  12       16.33       15.60      3.74 o
  -2  11  12        8.12       12.10      2.05 o
  -1  11  12       44.14       47.60      3.75 o
   0  11  12       61.63       70.24      3.43 o
   1  11  12       22.03       19.29      3.52 o
   2  11  12        0.00       -0.26      1.56 o
   3  11  12       27.18       29.02      2.98 o
   4  11  12        3.08        0.26      1.62 o
   5  11  12       61.24       69.53      3.87 o
  -5  12  12        2.96        1.65      2.57 o
  -4  12  12        5.78        6.44      2.40 o
  -3  12  12        4.53        5.42      2.10 o
  -2  12  12        3.74        2.12      1.54 o
  -1  12  12       45.28       55.80      2.17 o
   0  12  12       81.51       88.71      3.87 o
   1  12  12        9.53       13.76      2.70 o
   2  12  12        0.49       -0.07      1.54 o
   3  12  12       47.30       52.52      4.84 o
   4  12  12       48.37       47.17      4.88 o
  -4  13  12       14.81       16.02      4.02 o
  -3  13  12        1.70        2.68      2.39 o
  -2  13  12       55.95       63.60      4.60 o
  -1  13  12       13.95       14.10      3.44 o
   0  13  12       13.65       16.28      1.69 o
   1  13  12        1.59        1.13      1.96 o
   2  13  12       45.89       47.53      3.07 o
   3  13  12        7.54       11.85      3.12 o
  -2  14  12        0.64        0.92      2.61 o
  -1  14  12       55.31       63.40      3.47 o
   0  14  12        1.94        2.31      1.32 o
   1  14  12        0.04        2.33      1.67 o
  -7   0  13      114.95       98.07      3.47 o
  -5   0  13        0.27        2.65      1.43 o
  -3   0  13       62.83       74.37      3.21 o
  -1   0  13      559.50      563.27      8.53 o
   1   0  13      243.90      248.77      5.64 o
   3   0  13      189.49      137.53      5.69 o
   5   0  13      268.90      255.61      6.23 o
   7   0  13        1.25        0.25      2.26 o
  -8   1  13        0.89        4.96      2.48 o
  -7   1  13        1.55        0.93      1.15 o
  -6   1  13        5.53        3.82      1.05 o
  -5   1  13       37.39       49.35      1.48 o
  -4   1  13       45.24       48.47      1.66 o
  -3   1  13      388.76      370.79      3.81 o
  -2   1  13        0.98        1.93      0.97 o
  -1   1  13       10.30       10.73      1.35 o
   0   1  13      116.22      116.62      3.56 o
   1   1  13      193.55      200.74      3.60 o
   2   1  13        0.21        0.13      1.07 o
   3   1  13      419.85      375.79      8.76 o
   4   1  13        0.74        1.65      1.57 o
   5   1  13        1.44        0.66      0.66 o
   6   1  13        2.91        1.78      1.07 o
   7   1  13        8.11        7.27      2.85 o
  -8   2  13        2.35        0.44      2.33 o
  -7   2  13        8.51        1.26      1.44 o
  -6   2  13       15.87       15.84      1.30 o
  -5   2  13       32.11       43.41      1.57 o
  -4   2  13      404.53      409.24      4.44 o
  -3   2  13       30.25       46.52      1.88 o
  -2   2  13        6.24        4.80      1.21 o
  -1   2  13      213.13      205.36      2.68 o
   0   2  13      334.91      323.60      3.95 o
   1   2  13       72.74       72.83      2.18 o
   2   2  13      140.20      131.55      3.05 o
   3   2  13       49.35       52.70      2.48 o
   4   2  13       27.82       30.37      2.12 o
   5   2  13       23.65       25.05      1.31 o
   6   2  13        5.02        8.15      1.71 o
   7   2  13        0.34        1.77      1.89 o
  -8   3  13       13.88        6.71      5.25 o
  -7   3  13        0.01        2.74      1.90 o
  -6   3  13       14.03       12.99      1.56 o
  -5   3  13      201.36      205.11      2.74 o
  -4   3  13      270.63      248.47      3.39 o
  -3   3  13       35.21       32.39      1.75 o
  -2   3  13      520.89      518.63      6.97 o
  -1   3  13      197.80      195.39      2.62 o
   0   3  13      322.14      307.70      3.49 o
   1   3  13       32.13       28.42      1.56 o
   2   3  13      375.98      357.22      3.99 o
   3   3  13       74.31       62.24      1.72 o
   4   3  13        1.48        2.91      0.88 o
   5   3  13        2.78        4.79      1.72 o
   6   3  13        4.51        3.54      1.34 o
   7   3  13        1.13       -0.91      1.30 o
  -8   4  13        3.74        1.89      3.06 o
  -7   4  13       12.66        9.95      3.34 o
  -6   4  13        3.17        2.64      0.78 o
  -5   4  13        4.53        1.22      0.76 o
  -4   4  13        0.04        0.23      0.82 o
  -3   4  13        0.40       -0.91      0.91 o
  -2   4  13      192.70      198.06      3.04 o
  -1   4  13      378.11      391.35      4.33 o
   0   4  13        0.57        1.37      1.01 o
   1   4  13      229.56      228.06      2.98 o
   2   4  13       98.24       94.75      2.82 o
   3   4  13       40.91       35.53      1.24 o
   4   4  13       36.36       27.35      2.38 o
   5   4  13        0.13        0.62      1.51 o
   6   4  13        5.23        7.62      1.56 o
   7   4  13       28.00       28.89      4.01 o
  -8   5  13       34.74       35.43      3.85 o
  -7   5  13       21.40       30.19      3.45 o
  -6   5  13        0.03        2.22      2.08 o
  -5   5  13      120.48      113.64      1.85 o
  -4   5  13      127.14      138.78      2.93 o
  -3   5  13      251.56      240.98      4.07 o
  -2   5  13       10.81       12.72      1.24 o
  -1   5  13      134.04      128.71      2.59 o
   0   5  13       54.53       56.30      1.69 o
   1   5  13      988.37      965.46      8.32 o
   2   5  13      147.03      148.80      2.48 o
   3   5  13       40.45       29.34      1.58 o
   4   5  13       64.18       64.27      3.69 o
   5   5  13        2.86        0.76      1.50 o
   6   5  13        3.62        5.74      1.56 o
   7   5  13       23.59       24.18      3.51 o
  -7   6  13        0.00        0.21      2.20 o
  -6   6  13        3.97        4.36      4.45 o
  -5   6  13       23.30       17.62      2.41 o
  -4   6  13       35.43       40.67      2.32 o
  -3   6  13      124.42      141.88      3.59 o
  -2   6  13       96.40       94.92      2.35 o
  -1   6  13        0.49        0.93      1.03 o
   0   6  13      108.51      113.58      2.23 o
   1   6  13      486.23      457.59      5.00 o
   2   6  13      300.43      280.61      3.46 o
   3   6  13       21.31       14.15      1.32 o
   4   6  13       14.13       16.43      2.13 o
   5   6  13        0.00       -0.84      1.88 o
   6   6  13       25.13       30.49      2.32 o
   7   6  13       19.92       15.65      2.90 o
  -7   7  13       11.30       11.81      4.30 o
  -6   7  13       50.18       38.01      4.02 o
  -5   7  13       17.74       29.71      3.16 o
  -4   7  13      105.41      102.24      2.78 o
  -3   7  13       25.95       21.68      1.04 o
  -2   7  13       23.47       18.12      1.29 o
  -1   7  13       26.34       28.94      1.43 o
   0   7  13      589.44      589.97      5.67 o
   1   7  13       58.33       65.82      2.51 o
   2   7  13      206.25      187.26      2.87 o
   3   7  13        0.62        0.48      1.60 o
   4   7  13       11.70       10.30      2.14 o
   5   7  13       28.64       35.70      3.26 o
   6   7  13        1.44        2.47      1.85 o
  -7   8  13        0.00        1.75      4.23 o
  -6   8  13        1.89        2.11      2.78 o
  -5   8  13       15.51       15.61      3.60 o
  -4   8  13       51.93       52.48      3.16 o
  -3   8  13        6.92        6.08      0.91 o
  -2   8  13       61.21       61.01      1.64 o
  -1   8  13       72.04       77.16      2.85 o
   0   8  13      185.43      179.48      3.25 o
   1   8  13       36.19       35.82      1.69 o
   2   8  13       29.74       30.50      1.90 o
   3   8  13       24.19       28.72      2.17 o
   4   8  13        0.20        0.89      1.54 o
   5   8  13       16.57       14.09      2.05 o
   6   8  13       11.04        6.27      2.12 o
  -6   9  13        0.13        3.76      3.25 o
  -5   9  13        6.59        9.04      3.29 o
  -4   9  13       59.87       57.60      4.85 o
  -3   9  13        5.32        3.92      0.95 o
  -2   9  13      131.09      130.07      5.94 o
  -1   9  13        6.59        7.82      1.30 o
   0   9  13        5.90        3.97      1.18 o
   1   9  13        0.90        2.10      1.12 o
   2   9  13      231.60      233.79      5.79 o
   3   9  13       11.19        9.02      2.03 o
   4   9  13        0.25        0.00      1.35 o
   5   9  13        0.43        0.51      1.68 o
  -6  10  13      131.51      159.96     10.21 o
  -5  10  13        3.96        4.98      2.62 o
  -4  10  13        6.31        7.83      2.59 o
  -3  10  13       18.76       18.52      1.54 o
  -2  10  13       98.39       98.37      2.91 o
  -1  10  13      209.48      210.70      3.83 o
   0  10  13        1.76        2.18      1.80 o
   1  10  13       25.24       21.82      1.88 o
   2  10  13        1.51        3.77      1.93 o
   3  10  13       12.25       13.90      3.12 o
   4  10  13       26.70       37.51      3.19 o
   5  10  13       11.39       11.54      2.37 o
  -5  11  13        1.64        0.89      3.86 o
  -4  11  13        0.00        0.40      2.39 o
  -3  11  13        2.69        1.24      2.31 o
  -2  11  13        1.39       -0.23      1.45 o
  -1  11  13       39.38       38.58      3.41 o
   0  11  13      228.97      219.74      3.85 o
   1  11  13        0.30        0.61      1.64 o
   2  11  13        0.05        1.36      2.00 o
   3  11  13       73.97       86.82      4.61 o
   4  11  13        6.32        6.05      2.55 o
  -4  12  13        0.05        0.37      2.09 o
  -3  12  13        2.57        1.24      2.34 o
  -2  12  13       49.18       45.07      1.81 o
  -1  12  13        0.04       -0.65      1.24 o
   0  12  13       30.09       33.85      2.62 o
   1  12  13        0.13        0.97      1.86 o
   2  12  13        2.79        0.82      2.46 o
   3  12  13        0.23        0.46      1.82 o
  -3  13  13       22.74       24.35      5.22 o
  -2  13  13        1.19        1.51      3.69 o
  -1  13  13        0.79        1.27      1.39 o
   0  13  13       19.69       24.97      2.60 o
   1  13  13        2.71        4.39      2.19 o
   2  13  13       19.72       12.69      4.77 o
   0  14  13        8.74        6.38      2.47 o
  -8   0  14        6.07        5.10      3.94 o
  -6   0  14        1.52        2.56      1.64 o
  -4   0  14       73.37       62.04      2.57 o
  -2   0  14       24.68       37.88      3.66 o
   0   0  14      513.30      528.28      8.11 o
   2   0  14       88.59       76.99      3.40 o
   4   0  14       76.89       61.46      4.63 o
   6   0  14       12.53       18.51      3.34 o
  -8   1  14        7.65        7.87      4.66 o
  -7   1  14        0.01        1.67      1.23 o
  -6   1  14       13.22        4.81      1.12 o
  -5   1  14        0.08       -0.16      0.69 o
  -4   1  14       14.87       24.62      1.52 o
  -3   1  14      262.46      254.53      3.51 o
  -2   1  14       35.07       33.33      1.82 o
  -1   1  14      378.39      370.93      4.57 o
   0   1  14      213.99      206.65      3.22 o
   1   1  14      194.15      188.64      3.24 o
   2   1  14       13.96       13.92      1.92 o
   3   1  14      209.49      209.92      6.95 o
   4   1  14        1.83        1.68      1.77 o
   5   1  14      149.32      133.90      3.58 o
   6   1  14       11.48        6.57      1.29 o
   7   1  14        5.07        4.77      2.18 o
  -8   2  14       58.52       63.86      4.96 o
  -7   2  14       20.28       17.65      2.07 o
  -6   2  14       11.31        8.21      1.13 o
  -5   2  14       13.48        8.42      1.30 o
  -4   2  14       22.79       20.34      1.33 o
  -3   2  14      167.96      171.59      2.80 o
  -2   2  14      219.24      231.03      3.20 o
  -1   2  14       57.47       54.63      1.71 o
   0   2  14       36.17       36.79      2.00 o
   1   2  14      133.19      137.93      3.34 o
   2   2  14       30.87       39.07      2.54 o
   3   2  14       38.87       36.48      2.27 o
   4   2  14       61.36       66.12      2.71 o
   5   2  14        1.18        0.36      0.48 o
   6   2  14        1.45        2.90      1.32 o
   7   2  14        0.05       -0.98      1.91 o
  -8   3  14        0.30        8.89      5.68 o
  -7   3  14        0.89       -1.84      2.32 o
  -6   3  14        0.03        1.09      1.27 o
  -5   3  14       87.54       79.02      2.62 o
  -4   3  14        6.35        2.27      1.09 o
  -3   3  14      171.00      148.72      2.57 o
  -2   3  14      659.91      662.41      6.84 o
  -1   3  14        1.36        3.21      1.20 o
   0   3  14      125.47      122.13      2.40 o
   1   3  14      102.07      112.86      2.55 o
   2   3  14      555.51      561.99      5.66 o
   3   3  14       29.85       30.93      1.34 o
   4   3  14       43.60       28.24      1.03 o
   5   3  14       18.97       18.43      2.94 o
   6   3  14       11.08        9.33      1.70 o
   7   3  14        0.74        2.26      2.27 o
  -8   4  14        5.98       10.64      3.79 o
  -7   4  14        8.63        5.09      2.62 o
  -6   4  14       13.31       12.40      1.51 o
  -5   4  14        0.37        1.19      1.02 o
  -4   4  14        0.61        1.30      0.94 o
  -3   4  14       40.50       48.52      2.10 o
  -2   4  14      494.83      482.68      5.02 o
  -1   4  14        2.75        4.56      1.35 o
   0   4  14        2.50        2.96      1.08 o
   1   4  14        6.69        5.77      1.21 o
   2   4  14       69.28       67.62      2.13 o
   3   4  14        5.60        5.57      1.33 o
   4   4  14       17.53       12.83      1.24 o
   5   4  14       17.88       20.73      2.82 o
   6   4  14       14.40       20.58      2.78 o
   7   4  14        6.37        4.14      1.55 o
  -7   5  14       34.10       45.03      4.09 o
  -6   5  14        2.21        6.83      2.57 o
  -5   5  14       37.48       38.14      1.74 o
  -4   5  14       63.47       64.09      1.69 o
  -3   5  14      118.13      119.24      3.40 o
  -2   5  14        0.05        2.80      1.15 o
  -1   5  14      236.39      253.81      3.26 o
   0   5  14        0.07        0.48      1.40 o
   1   5  14      959.15      957.56      8.93 o
   2   5  14      154.02      156.30      3.10 o
   3   5  14      198.09      163.80      2.48 o
   4   5  14       23.18       27.34      2.49 o
   5   5  14       16.84       16.40      2.35 o
   6   5  14        0.93        1.23      1.48 o
  -7   6  14        0.04        1.03      3.24 o
  -6   6  14       28.79       22.20     15.89 o
  -5   6  14       31.37       23.72      2.74 o
  -4   6  14        5.90        4.02      1.10 o
  -3   6  14        2.07        1.04      0.84 o
  -2   6  14        0.24        2.17      1.10 o
  -1   6  14       58.77       54.58      2.31 o
   0   6  14       25.01       25.64      1.61 o
   1   6  14      641.76      648.86      8.21 o
   2   6  14      170.46      162.98      3.63 o
   3   6  14        4.52        2.56      1.06 o
   4   6  14       20.46       19.88      2.32 o
   5   6  14       36.97       50.87      3.30 o
   6   6  14       19.39       21.76      3.28 o
  -7   7  14        0.72        0.00      4.96 o
  -6   7  14        1.51       -0.68      2.01 o
  -5   7  14       48.04       46.38      5.54 o
  -4   7  14        4.38        9.28      1.20 o
  -3   7  14        6.64        7.44      0.92 o
  -2   7  14        0.80        2.78      0.96 o
  -1   7  14      171.66      171.74      3.60 o
   0   7  14       18.49       20.93      1.68 o
   1   7  14        4.59        7.38      1.36 o
   2   7  14        1.67        3.18      1.38 o
   3   7  14        2.20        1.66      0.89 o
   4   7  14       11.50       19.82      2.45 o
   5   7  14        5.14        4.28      1.95 o
   6   7  14       13.00       12.23      2.15 o
  -6   8  14        1.63       -3.55      3.73 o
  -5   8  14       10.49        8.45      3.19 o
  -4   8  14       18.61       13.20      1.45 o
  -3   8  14       12.70       13.70      1.53 o
  -2   8  14       80.83       87.13      2.47 o
  -1   8  14        9.00        8.53      1.32 o
   0   8  14        6.32        5.42      1.27 o
   1   8  14       36.80       40.64      2.15 o
   2   8  14      173.93      174.64      3.23 o
   3   8  14       57.63       63.14      3.68 o
   4   8  14        0.84       -1.03      2.23 o
   5   8  14       11.52       11.81      2.41 o
  -6   9  14       20.71       31.05     10.35 o
  -5   9  14       38.53       39.92      3.93 o
  -4   9  14        0.02       -0.70      2.01 o
  -3   9  14        0.45        1.82      1.31 o
  -2   9  14        0.33       -0.07      0.81 o
  -1   9  14       61.36       56.45      2.50 o
   0   9  14        0.17        1.28      1.33 o
   1   9  14       11.04        9.88      1.52 o
   2   9  14        7.85        6.71      1.32 o
   3   9  14        0.57        1.73      1.78 o
   4   9  14        5.54        8.47      2.07 o
   5   9  14        0.02       -1.19      1.82 o
  -5  10  14        0.27        1.84      2.40 o
  -4  10  14        6.21        9.78      2.68 o
  -3  10  14        0.52        1.89      2.10 o
  -2  10  14       12.63        9.57      2.88 o
  -1  10  14        1.79        1.70      1.87 o
   0  10  14       78.25       78.43      2.55 o
   1  10  14       12.67       14.36      1.92 o
   2  10  14        0.11       -0.70      1.59 o
   3  10  14       80.26       97.72      4.77 o
   4  10  14      112.03      127.53      4.28 o
  -5  11  14        0.22       -2.22      2.61 o
  -4  11  14        0.32        1.60      2.33 o
  -3  11  14        1.02        0.20      1.95 o
  -2  11  14       31.77       33.51      1.92 o
  -1  11  14       35.73       32.98      2.39 o
   0  11  14        4.54        5.58      1.73 o
   1  11  14        9.38        8.52      2.22 o
   2  11  14        2.67        0.55      1.75 o
   3  11  14       65.89       75.10      3.65 o
   4  11  14        0.00        0.46      1.89 o
  -4  12  14        1.77        0.47      2.53 o
  -3  12  14       70.99       78.95      6.03 o
  -2  12  14       15.23        8.63      4.91 o
  -1  12  14       34.27       37.99      3.31 o
   0  12  14        5.90        7.08      3.00 o
   1  12  14       18.77       10.04      2.99 o
   2  12  14        5.17        4.25      2.18 o
   3  12  14       78.76       86.92      5.70 o
  -2  13  14        4.03        2.57      3.57 o
  -1  13  14        1.34       -0.57      1.38 o
   0  13  14        0.21       -0.15      2.24 o
   1  13  14        3.05        4.47      2.47 o
  -7   0  15        0.03        2.89      2.78 o
  -5   0  15       11.06       19.89      3.35 o
  -3   0  15        0.78        4.14      2.10 o
  -1   0  15     1079.72     1068.30     14.80 o
   1   0  15      260.91      238.29      5.35 o
   3   0  15      725.32      737.49     16.22 o
   5   0  15      129.86      120.79      8.09 o
   7   0  15       10.67       13.75      4.08 o
  -8   1  15        5.11        9.04      5.10 o
  -7   1  15      123.89      121.44      4.16 o
  -6   1  15        6.35        9.78      1.21 o
  -5   1  15        1.19        2.02      1.08 o
  -4   1  15        4.61        2.82      1.02 o
  -3   1  15       52.48       51.61      1.75 o
  -2   1  15       50.98       45.29      1.88 o
  -1   1  15       43.47       44.72      2.18 o
   0   1  15       40.19       37.50      2.02 o
   1   1  15      127.31      111.54      3.22 o
   2   1  15       51.30       54.76      2.84 o
   3   1  15       52.35       45.25      2.60 o
   4   1  15       79.06       73.90      3.25 o
   5   1  15        9.82       10.09      2.39 o
   6   1  15       13.72       13.67      2.32 o
   7   1  15        3.73        3.25      2.07 o
  -8   2  15       36.29       38.92      4.52 o
  -7   2  15        2.13        6.49      2.48 o
  -6   2  15        3.65        2.81      1.28 o
  -5   2  15        0.94        1.11      0.93 o
  -4   2  15       27.98       37.50      1.74 o
  -3   2  15      344.57      361.98      4.44 o
  -2   2  15        0.66        4.60      2.33 o
  -1   2  15       51.77       48.69      1.86 o
   0   2  15      230.18      220.29      4.11 o
   1   2  15      117.86      119.01      2.82 o
   2   2  15      282.37      285.91      4.46 o
   3   2  15        0.23       -0.75      1.53 o
   4   2  15       13.77       12.25      2.34 o
   5   2  15        0.35        1.45      2.04 o
   6   2  15        1.32        0.95      1.24 o
   7   2  15        0.39       -0.73      1.92 o
  -7   3  15       36.43       39.11      3.15 o
  -6   3  15       25.68       24.23      1.62 o
  -5   3  15        1.74        2.28      1.12 o
  -4   3  15        6.31        3.47      1.01 o
  -3   3  15      132.39      116.75      2.19 o
  -2   3  15       10.65        7.62      1.72 o
  -1   3  15      247.24      254.15      3.26 o
   0   3  15      252.10      267.63      3.39 o
   1   3  15        5.64        7.87      1.55 o
   2   3  15      271.75      272.39      4.09 o
   3   3  15      110.82      102.32      2.21 o
   4   3  15       45.08       36.22      1.29 o
   5   3  15       42.53       39.66      2.95 o
   6   3  15        6.23       11.02      1.64 o
  -7   4  15        1.32        1.60      2.55 o
  -6   4  15       34.55       39.51      3.29 o
  -5   4  15        3.30        4.89      1.35 o
  -4   4  15        1.47        0.97      1.02 o
  -3   4  15       20.99       20.39      1.53 o
  -2   4  15        0.01        1.28      1.04 o
  -1   4  15        7.43       13.01      1.51 o
   0   4  15       82.24       75.82      2.17 o
   1   4  15      109.73      121.53      2.57 o
   2   4  15      110.77      108.70      2.61 o
   3   4  15      112.78       97.44      2.49 o
   4   4  15        0.00        0.91      0.76 o
   5   4  15        1.10        1.20      2.07 o
   6   4  15        0.12       -0.55      1.82 o
  -7   5  15        1.45       -0.39      2.97 o
  -6   5  15        6.61        0.15      2.43 o
  -5   5  15        0.18        0.67      0.78 o
  -4   5  15        6.78        2.11      1.04 o
  -3   5  15       31.70       40.09      1.88 o
  -2   5  15      146.60      149.80      3.06 o
  -1   5  15       30.15       51.46      2.27 o
   0   5  15      190.26      193.04      3.57 o
   1   5  15      109.48      105.35      2.55 o
   2   5  15      267.16      271.76      3.99 o
   3   5  15       80.63       69.94      3.50 o
   4   5  15       28.55       27.58      2.42 o
   5   5  15       34.38       38.25      3.03 o
   6   5  15       23.15       29.21      3.37 o
  -7   6  15        7.55        3.50      4.08 o
  -6   6  15        9.74        2.97      2.66 o
  -5   6  15      147.18      161.26      9.14 o
  -4   6  15       11.69        9.73      0.96 o
  -3   6  15        2.93        1.30      1.04 o
  -2   6  15       21.18       20.70      1.47 o
  -1   6  15      184.67      182.90      2.90 o
   0   6  15       19.31       23.98      2.00 o
   1   6  15      264.16      264.59      3.80 o
   2   6  15        3.65        4.28      1.22 o
   3   6  15       28.20       29.92      1.93 o
   4   6  15       12.11       16.14      2.61 o
   5   6  15       45.65       56.22      3.62 o
   6   6  15        0.02        0.66      1.70 o
  -6   7  15        7.26        7.35      3.97 o
  -5   7  15        9.75        5.34      2.98 o
  -4   7  15        0.01       -0.31      0.79 o
  -3   7  15       18.63       18.61      1.18 o
  -2   7  15       24.09       30.05      2.42 o
  -1   7  15       17.62       14.91      1.78 o
   0   7  15        4.34        3.86      1.35 o
   1   7  15      141.97      144.17      2.79 o
   2   7  15        1.64        0.27      1.04 o
   3   7  15       68.29       67.54      2.38 o
   4   7  15       13.08       13.29      3.09 o
   5   7  15       13.05       17.45      2.60 o
  -6   8  15        3.12        3.34      3.07 o
  -5   8  15        6.50        6.64      2.92 o
  -4   8  15        0.88        0.08      1.73 o
  -3   8  15       35.95       35.41      1.58 o
  -2   8  15        0.24        0.91      0.98 o
  -1   8  15       12.22        9.04      1.42 o
   0   8  15        0.06       -0.25      1.33 o
   1   8  15        4.69        4.59      1.33 o
   2   8  15       45.73       48.06      2.97 o
   3   8  15        2.39        2.55      1.73 o
   4   8  15        0.12       -0.38      1.78 o
   5   8  15        1.40        2.56      2.07 o
  -5   9  15        1.67        0.08      2.21 o
  -4   9  15       28.77       37.93      3.29 o
  -3   9  15        0.17       -0.30      1.30 o
  -2   9  15       34.62       38.73      1.76 o
  -1   9  15        0.08        0.09      0.99 o
   0   9  15       47.70       49.93      1.96 o
   1   9  15       19.47       26.92      1.96 o
   2   9  15        1.23        1.20      1.09 o
   3   9  15        7.70        4.58      1.89 o
   4   9  15       48.96       61.82      3.09 o
  -5  10  15        1.56        0.96      2.60 o
  -4  10  15        0.51        4.70      2.85 o
  -3  10  15       45.78       46.91      4.28 o
  -2  10  15       67.42       63.65      3.16 o
  -1  10  15        0.07        0.43      1.40 o
   0  10  15       27.95       28.35      2.06 o
   1  10  15       13.19       17.24      1.53 o
   2  10  15        0.65       -1.16      1.72 o
   3  10  15        5.48        5.29      2.27 o
   4  10  15       10.93       15.56      2.79 o
  -4  11  15        2.65        1.72      3.29 o
  -3  11  15       19.14       17.89      4.85 o
  -2  11  15       79.33       81.65      3.94 o
  -1  11  15        5.13        6.54      2.55 o
   0  11  15        0.58        0.76      1.57 o
   1  11  15       32.13       33.80      3.97 o
   2  11  15        0.13        1.90      2.37 o
   3  11  15        0.38        3.43      2.60 o
  -3  12  15        0.37        1.15      3.87 o
  -2  12  15       10.64        8.98      6.40 o
  -1  12  15        0.64        0.83      1.46 o
   0  12  15        0.26       -0.47      2.16 o
   1  12  15        2.01        2.44      2.54 o
   2  12  15        1.02        0.70      1.95 o
  -6   0  16        9.42        1.48      1.68 o
  -4   0  16        0.78        1.58      1.59 o
  -2   0  16      266.95      228.23      5.80 o
   0   0  16      393.75      384.18      7.12 o
   2   0  16       19.55       13.81      3.31 o
   4   0  16       31.99       55.20      6.59 o
   6   0  16        2.93       -1.37      4.30 o
  -7   1  16        0.40        2.81      2.08 o
  -6   1  16        1.89        0.87      1.04 o
  -5   1  16       14.64       12.66      1.40 o
  -4   1  16       11.80       21.16      1.43 o
  -3   1  16       91.77       90.09      2.93 o
  -2   1  16       13.78       11.54      1.88 o
  -1   1  16      280.93      274.02      4.27 o
   0   1  16       16.21       13.78      1.92 o
   1   1  16      109.75      109.92      3.25 o
   2   1  16      128.29      135.72      3.29 o
   3   1  16       53.91       56.39      2.76 o
   4   1  16       63.64       52.91      2.91 o
   5   1  16       34.46       34.81      3.06 o
   6   1  16        0.23       -0.17      1.80 o
  -7   2  16       51.05       63.05      4.88 o
  -6   2  16       32.06       31.15      2.65 o
  -5   2  16        8.09        5.47      1.69 o
  -4   2  16        0.90        5.90      1.17 o
  -3   2  16        4.21        8.58      1.49 o
  -2   2  16       24.01       23.03      2.25 o
  -1   2  16        0.02       -0.57      1.03 o
   0   2  16        0.84        0.77      1.27 o
   1   2  16       18.14       16.01      1.83 o
   2   2  16       85.69       83.51      2.87 o
   3   2  16       62.82       69.35      4.23 o
   4   2  16       12.01       11.03      1.21 o
   5   2  16       15.17       13.35      2.91 o
   6   2  16       13.46       12.77      1.62 o
  -7   3  16       22.86       31.80     16.84 o
  -6   3  16       45.20       69.57      2.08 o
  -5   3  16       33.39       41.28      1.74 o
  -4   3  16        2.47        2.40      1.66 o
  -3   3  16       87.92       67.69      1.89 o
  -2   3  16       27.23       34.42      2.07 o
  -1   3  16        4.10        2.87      1.33 o
   0   3  16       36.02       39.21      1.75 o
   1   3  16        7.61        9.13      1.46 o
   2   3  16       47.17       57.26      2.04 o
   3   3  16      214.44      208.17      4.24 o
   4   3  16        6.10        3.42      0.93 o
   5   3  16       59.95       59.57      3.31 o
   6   3  16        0.10        1.17      1.60 o
  -7   4  16        0.48        0.25      3.01 o
  -6   4  16        0.55        1.67      2.08 o
  -5   4  16       12.98       19.63      3.37 o
  -4   4  16       14.45        6.48      2.19 o
  -3   4  16        0.20        2.04      1.43 o
  -2   4  16       28.63       34.83      1.82 o
  -1   4  16      110.86       99.32      2.85 o
   0   4  16       17.75       21.27      1.85 o
   1   4  16       37.17       32.77      1.84 o
   2   4  16      174.55      173.01      3.48 o
   3   4  16        0.40        0.32      1.31 o
   4   4  16       15.09       20.15      2.36 o
   5   4  16       19.75       20.23      2.79 o
   6   4  16        8.40       12.71      2.24 o
  -7   5  16        3.35        3.60      3.07 o
  -6   5  16        1.83        3.20      2.71 o
  -5   5  16       22.84       14.06      3.94 o
  -4   5  16      130.59      117.86      2.21 o
  -3   5  16        4.63        2.61      1.14 o
  -2   5  16      109.65      107.41      2.59 o
  -1   5  16       60.60       63.69      2.25 o
   0   5  16      523.10      535.98      6.72 o
   1   5  16      215.42      202.52      3.46 o
   2   5  16      286.70      265.96      3.97 o
   3   5  16       27.20       34.28      1.94 o
   4   5  16       84.16       93.04      3.41 o
   5   5  16       61.16       68.02      3.52 o
   6   5  16       27.22       30.74      4.55 o
  -6   6  16        0.61        1.00      2.48 o
  -5   6  16        7.54        4.84      3.64 o
  -4   6  16        0.01        0.73      0.74 o
  -3   6  16        0.37        1.56      0.99 o
  -2   6  16        0.30        0.85      1.01 o
  -1   6  16      250.36      247.84      3.94 o
   0   6  16       34.59       32.39      2.55 o
   1   6  16       47.09       50.26      2.78 o
   2   6  16        4.79        4.92      1.26 o
   3   6  16       13.74       19.86      1.59 o
   4   6  16       46.27       55.49      3.26 o
   5   6  16        1.38       -2.00      2.18 o
  -6   7  16       10.66        1.49      2.35 o
  -5   7  16        1.42        6.23      3.96 o
  -4   7  16       40.73       38.42      2.95 o
  -3   7  16       10.44        8.65      1.60 o
  -2   7  16        3.30        3.91      1.27 o
  -1   7  16       39.69       43.18      2.81 o
   0   7  16      108.39      110.15      2.83 o
   1   7  16       50.08       46.73      2.52 o
   2   7  16        2.86        1.47      1.09 o
   3   7  16       11.72       16.24      2.27 o
   4   7  16       53.96       68.19      4.52 o
   5   7  16       23.85       28.79      3.30 o
  -6   8  16       19.60       10.64      9.26 o
  -5   8  16        5.31        7.88      2.76 o
  -4   8  16        4.34        9.14      2.95 o
  -3   8  16        2.60        1.85      1.07 o
  -2   8  16       37.49       43.35      2.19 o
  -1   8  16       14.27       11.91      1.64 o
   0   8  16       17.37       14.32      1.58 o
   1   8  16       38.27       43.12      2.26 o
   2   8  16        1.64        3.23      1.62 o
   3   8  16        3.48        5.20      2.14 o
   4   8  16        6.22        3.88      2.34 o
  -5   9  16       11.30        9.17      2.90 o
  -4   9  16        9.22        8.32      3.05 o
  -3   9  16        0.02        1.32      1.11 o
  -2   9  16       42.86       42.84      2.29 o
  -1   9  16        2.04        0.11      0.92 o
   0   9  16       25.17       24.04      1.95 o
   1   9  16        4.10        2.75      1.47 o
   2   9  16        2.84        2.35      1.11 o
   3   9  16       37.65       42.91      3.09 o
   4   9  16       60.71       67.51      5.43 o
  -4  10  16        0.15        0.84      4.92 o
  -3  10  16        4.77        6.90      3.69 o
  -2  10  16       33.12       41.63      4.40 o
  -1  10  16       30.56       34.82      1.87 o
   0  10  16       11.19       11.26      2.12 o
   1  10  16       62.08       60.11      2.69 o
   2  10  16        7.47       10.30      2.11 o
   3  10  16       53.20       56.92      3.64 o
  -3  11  16        8.56        9.21      3.94 o
  -2  11  16       18.82       23.61      4.42 o
  -1  11  16        0.08       -0.56      1.75 o
   0  11  16        3.23        2.16      1.60 o
   1  11  16       20.62       22.76      3.60 o
   2  11  16        2.34        1.09      2.12 o
  -1  12  16        2.22       -1.83      1.91 o
   0  12  16       20.44       19.68      2.79 o
  -7   0  17       46.67       54.30      9.77 o
  -5   0  17       15.60       27.37      3.81 o
  -3   0  17      120.83      113.88      4.42 o
  -1   0  17        3.82        3.50      2.06 o
   1   0  17        7.56        9.06      3.04 o
   3   0  17       30.58       40.84      4.61 o
   5   0  17       11.34        9.74      5.44 o
  -7   1  17       47.22       58.91      2.75 o
  -6   1  17        0.36        0.26      1.46 o
  -5   1  17       30.63       24.96      1.66 o
  -4   1  17        0.20       -0.05      0.94 o
  -3   1  17        9.09       14.05      1.46 o
  -2   1  17       35.03       35.93      1.81 o
  -1   1  17       23.66       22.34      2.27 o
   0   1  17       74.30       79.11      2.99 o
   1   1  17        3.46        2.21      1.65 o
   2   1  17        1.60        1.05      1.55 o
   3   1  17       75.93       73.53      3.07 o
   4   1  17        4.71        3.23      2.18 o
   5   1  17        0.09       -0.59      1.78 o
   6   1  17        1.59        4.23      2.27 o
  -7   2  17        0.57       -1.34      2.43 o
  -6   2  17       17.30       19.42      2.37 o
  -5   2  17       85.12      101.64      3.86 o
  -4   2  17       26.31       32.09      1.84 o
  -3   2  17       24.46       19.80      1.76 o
  -2   2  17       13.31       17.87      1.68 o
  -1   2  17        0.79        1.16      1.32 o
   0   2  17        1.87        3.02      1.25 o
   1   2  17       56.56       51.36      3.24 o
   2   2  17        3.52        4.86      1.82 o
   3   2  17        0.19        0.00      1.45 o
   4   2  17      124.12      112.84      4.00 o
   5   2  17        1.63        2.60      2.46 o
   6   2  17        2.01        3.15      2.46 o
  -7   3  17       39.20       47.24      4.87 o
  -6   3  17        3.08        1.33      1.24 o
  -5   3  17       17.08       27.83      4.80 o
  -4   3  17        0.64        2.20      1.35 o
  -3   3  17        5.82        3.64      1.71 o
  -2   3  17      124.72      125.89      3.63 o
  -1   3  17       76.18       87.43      2.85 o
   0   3  17       12.90       15.28      1.65 o
   1   3  17       10.15       10.47      1.53 o
   2   3  17        2.75        0.67      1.11 o
   3   3  17       23.03       30.37      4.24 o
   4   3  17        0.67        1.98      1.37 o
   5   3  17        0.21        0.70      2.02 o
   6   3  17        2.72        4.78      1.78 o
  -6   4  17        2.00        0.86      2.38 o
  -5   4  17        5.83        2.02      1.19 o
  -4   4  17        9.46        4.96      2.00 o
  -3   4  17        8.63        7.53      1.46 o
  -2   4  17       84.18       84.56      2.57 o
  -1   4  17       24.16       21.42      2.26 o
   0   4  17      129.29      128.27      3.01 o
   1   4  17        0.01       -0.98      1.24 o
   2   4  17       33.95       37.32      2.11 o
   3   4  17       12.62       11.44      1.77 o
   4   4  17        3.97        4.36      2.59 o
   5   4  17        2.32        3.38      2.25 o
  -6   5  17       32.21       40.87      3.37 o
  -5   5  17        0.78        0.37      1.14 o
  -4   5  17        1.17        0.71      0.89 o
  -3   5  17       84.53      104.33      2.48 o
  -2   5  17       36.45       47.77      2.47 o
  -1   5  17       35.62       36.05      3.02 o
   0   5  17       34.76       40.70      2.65 o
   1   5  17       73.22       63.48      2.28 o
   2   5  17        2.38        2.62      1.28 o
   3   5  17        0.60        0.97      1.29 o
   4   5  17        6.41        8.49      2.30 o
   5   5  17        3.20        3.68      2.36 o
  -6   6  17        6.77        2.51      2.46 o
  -5   6  17        0.52        0.84      2.61 o
  -4   6  17       38.62       36.73      1.76 o
  -3   6  17       26.21       26.00      1.55 o
  -2   6  17        0.18        0.94      1.07 o
  -1   6  17       35.86       44.95      2.09 o
   0   6  17        5.27        2.62      1.63 o
   1   6  17       44.13       44.14      2.14 o
   2   6  17        0.83        1.16      1.14 o
   3   6  17      120.10      132.58      4.47 o
   4   6  17       16.33       16.53      2.74 o
   5   6  17       19.61       23.81      2.89 o
  -5   7  17        9.70       12.24      2.93 o
  -4   7  17        4.45        3.06      2.64 o
  -3   7  17       13.03       21.18      1.62 o
  -2   7  17        2.33        3.68      1.18 o
  -1   7  17       79.62       91.62      2.97 o
   0   7  17        9.32        9.34      1.76 o
   1   7  17       16.45       19.18      1.97 o
   2   7  17       48.52       48.34      2.27 o
   3   7  17        4.20        6.70      2.12 o
   4   7  17       21.86       19.91      2.90 o
  -5   8  17        8.51        6.92      3.26 o
  -4   8  17        4.09        7.00      3.00 o
  -3   8  17       14.88       18.48      2.93 o
  -2   8  17        4.66        3.80      1.30 o
  -1   8  17        1.03        1.37      1.40 o
   0   8  17        7.58        6.85      1.54 o
   1   8  17       11.34       14.78      1.65 o
   2   8  17        0.89        0.85      1.42 o
   3   8  17       12.34       10.03      2.83 o
   4   8  17       12.51       10.55      2.81 o
  -4   9  17       56.09       57.16      5.25 o
  -3   9  17        9.07        9.69      3.80 o
  -2   9  17        1.21        0.29      1.37 o
  -1   9  17       83.63       83.09      2.77 o
   0   9  17        8.71        5.67      1.58 o
   1   9  17       26.67       27.88      3.75 o
   2   9  17        5.63        8.84      2.16 o
   3   9  17       26.68       33.43      3.46 o
  -3  10  17        8.36       10.89      4.84 o
  -2  10  17       18.13       15.09      2.91 o
  -1  10  17        3.93        3.30      1.52 o
   0  10  17        4.64        7.37      1.86 o
   1  10  17       11.16       12.68      1.93 o
   2  10  17        0.11        1.84      2.10 o
  -2  11  17        0.37        1.71      3.44 o
  -1  11  17        9.08        6.35      2.25 o
   0  11  17       20.31       18.51      2.44 o
   1  11  17       37.82       45.04      3.88 o
  -6   0  18       12.68       22.86      2.22 o
  -4   0  18        2.77        0.38      1.47 o
  -2   0  18       28.79       36.30      2.99 o
   0   0  18        5.80        6.92      2.42 o
   2   0  18       46.70       43.34      3.65 o
   4   0  18      117.10      138.35      7.95 o
  -6   1  18        2.38        2.79      1.32 o
  -5   1  18       14.66       14.87      1.71 o
  -4   1  18        5.94        6.73      1.48 o
  -3   1  18        9.16        9.37      1.65 o
  -2   1  18      127.70      110.75      4.65 o
  -1   1  18       13.86       14.81      1.84 o
   0   1  18        1.55        4.37      1.79 o
   1   1  18       17.47       24.02      3.44 o
   2   1  18       42.71       39.73      2.78 o
   3   1  18       13.69       13.62      2.32 o
   4   1  18       12.52       15.10      2.60 o
   5   1  18        0.36        0.15      1.96 o
  -6   2  18        1.86       -0.45      1.26 o
  -5   2  18       18.95       16.48      2.25 o
  -4   2  18       10.21       18.12      1.58 o
  -3   2  18       13.71       16.38      1.89 o
  -2   2  18        9.56        5.20      1.43 o
  -1   2  18       69.75       69.64      2.48 o
   0   2  18       23.32       23.89      2.13 o
   1   2  18       19.77       25.93      3.30 o
   2   2  18       15.12       16.61      2.65 o
   3   2  18       17.26       18.29      1.79 o
   4   2  18        3.64        6.56      1.82 o
   5   2  18       19.60       19.31      3.07 o
  -6   3  18       22.21       12.93      6.50 o
  -5   3  18        0.70        1.80      1.14 o
  -4   3  18        0.12       -0.94      1.26 o
  -3   3  18       10.69        4.25      1.48 o
  -2   3  18       35.77       37.66      2.79 o
  -1   3  18        0.14        1.49      1.26 o
   0   3  18       28.43       31.69      2.38 o
   1   3  18        1.19        2.17      1.35 o
   2   3  18        3.62        1.47      1.23 o
   3   3  18       10.48       10.69      1.78 o
   4   3  18       16.78       19.78      3.08 o
   5   3  18        6.18        6.61      2.56 o
  -6   4  18        0.74        0.44      2.03 o
  -5   4  18       11.82        7.25      3.26 o
  -4   4  18        1.77        0.23      1.20 o
  -3   4  18        3.59        1.90      1.17 o
  -2   4  18        4.97        7.92      1.49 o
  -1   4  18       34.55       33.91      2.19 o
   0   4  18       77.89       77.29      2.58 o
   1   4  18        8.10        7.47      1.55 o
   2   4  18       41.19       45.72      2.46 o
   3   4  18        1.48        1.23      1.72 o
   4   4  18        2.29        8.72      2.60 o
   5   4  18        6.09        5.28      2.61 o
  -6   5  18        0.72        0.58      2.14 o
  -5   5  18        1.80        0.73      2.36 o
  -4   5  18        1.10        0.43      0.98 o
  -3   5  18        1.73        1.40      1.23 o
  -2   5  18        0.31        2.65      1.90 o
  -1   5  18      111.07      109.89      2.92 o
   0   5  18       25.07       15.55      2.81 o
   1   5  18       61.73       71.59      2.46 o
   2   5  18        1.06        1.33      1.24 o
   3   5  18       53.67       58.45      3.56 o
   4   5  18        0.14       -1.72      2.18 o
  -5   6  18        5.24        2.05      3.30 o
  -4   6  18       14.13       21.28      1.49 o
  -3   6  18       12.73       10.27      2.57 o
  -2   6  18        0.02        0.36      1.09 o
  -1   6  18      179.99      181.36      7.52 o
   0   6  18       51.60       52.51      2.53 o
   1   6  18       27.12       24.17      1.95 o
   2   6  18       51.37       61.54      2.90 o
   3   6  18        2.66        2.49      2.03 o
   4   6  18       12.64       11.46      3.07 o
  -5   7  18        0.00       -2.19      2.80 o
  -4   7  18        2.88        6.90      2.71 o
  -3   7  18        3.19        3.79      1.24 o
  -2   7  18        4.31        4.06      1.47 o
  -1   7  18        0.28       -0.78      1.39 o
   0   7  18        2.61       -0.62      1.39 o
   1   7  18       27.61       33.33      2.31 o
   2   7  18       14.39       19.44      2.57 o
   3   7  18        8.29        6.70      2.77 o
   4   7  18        8.06        6.60      2.58 o
  -4   8  18        8.48        7.19      2.84 o
  -3   8  18        4.10        6.81      1.85 o
  -2   8  18       20.80       18.35      2.51 o
  -1   8  18       27.30       31.85      2.42 o
   0   8  18        0.49        1.07      1.44 o
   1   8  18       24.60       33.67      2.62 o
   2   8  18        6.78        8.92      2.51 o
   3   8  18       39.85       43.85      5.90 o
  -3   9  18       14.63       16.53      4.30 o
  -2   9  18        4.70        3.50      1.41 o
  -1   9  18       15.09       22.04      1.88 o
   0   9  18       69.13       86.29      2.82 o
   1   9  18       63.20       62.42      2.44 o
   2   9  18        3.13        0.89      1.95 o
  -2  10  18       41.42       43.58      9.04 o
  -1  10  18        1.10        1.87      1.40 o
   0  10  18        1.53        4.75      2.24 o
   1  10  18        4.61        3.07      1.55 o
  -5   0  19       12.87       13.77      2.63 o
  -3   0  19       17.74       17.13      2.57 o
  -1   0  19        0.32        0.46      2.25 o
   1   0  19       92.85       92.96      9.33 o
   3   0  19        0.76        1.21      2.63 o
   5   0  19       11.22        6.97      3.65 o
  -6   1  19       21.70       27.41      2.57 o
  -5   1  19        0.07        0.66      1.18 o
  -4   1  19       12.50       13.89      2.51 o
  -3   1  19       12.44       14.16      3.60 o
  -2   1  19        0.25        0.69      1.53 o
  -1   1  19       55.40       55.93      2.49 o
   0   1  19        5.00        3.21      1.83 o
   1   1  19        1.78        1.50      1.65 o
   2   1  19        0.69        2.60      2.07 o
   3   1  19        0.18        0.08      2.02 o
   4   1  19        0.04        2.06      2.13 o
   5   1  19        1.00        4.29      2.49 o
  -6   2  19        0.26        0.87      1.10 o
  -5   2  19       13.03        7.65      1.93 o
  -4   2  19        6.48        7.52      2.59 o
  -3   2  19       13.78       21.40      5.32 o
  -2   2  19        0.00       -0.15      1.08 o
  -1   2  19        5.15        5.75      1.79 o
   0   2  19        8.43        8.09      2.41 o
   1   2  19        0.00       -1.42      1.42 o
   2   2  19        2.22        1.09      1.32 o
   3   2  19        0.17        0.99      1.19 o
   4   2  19       16.99       17.25      2.94 o
  -6   3  19        0.14       -1.34      2.11 o
  -5   3  19        0.00        1.35      1.20 o
  -4   3  19        0.46        1.59      1.58 o
  -3   3  19       33.39       44.74      2.22 o
  -2   3  19        2.56        1.27      1.59 o
  -1   3  19        3.37        2.32      1.48 o
   0   3  19        4.08        4.31      1.57 o
   1   3  19        1.87        2.40      1.35 o
   2   3  19       11.51       11.80      1.68 o
   3   3  19       11.75       15.19      1.97 o
   4   3  19        3.48       -1.62      2.52 o
  -5   4  19        0.98        1.60      1.43 o
  -4   4  19        0.00        1.05      1.22 o
  -3   4  19        0.98        0.93      1.21 o
  -2   4  19       13.50       13.25      2.45 o
  -1   4  19        0.50       -1.41      1.60 o
   0   4  19        0.10        0.81      1.38 o
   1   4  19        6.22        6.05      1.81 o
   2   4  19        4.04        4.49      1.81 o
   3   4  19        2.29        3.60      1.85 o
   4   4  19        8.24        6.30      2.40 o
  -5   5  19        8.22        5.77      4.21 o
  -4   5  19       22.45       28.93      4.29 o
  -3   5  19       14.19       11.98      2.52 o
  -2   5  19       12.34       10.13      3.08 o
  -1   5  19       77.69       76.21      2.67 o
   0   5  19        5.06        5.55      2.09 o
   1   5  19        4.94        3.48      1.54 o
   2   5  19       29.10       36.34      2.42 o
   3   5  19        0.92        0.37      1.76 o
   4   5  19        1.70       -1.61      2.38 o
  -5   6  19       11.55        2.85      4.59 o
  -4   6  19        9.39       10.93      1.88 o
  -3   6  19        1.02        0.83      1.30 o
  -2   6  19       13.66        7.21      2.12 o
  -1   6  19        0.50        1.69      1.53 o
   0   6  19       63.68       76.19      3.02 o
   1   6  19       91.80      100.93      2.98 o
   2   6  19        6.15       10.74      1.64 o
   3   6  19        5.14        6.47      2.34 o
  -4   7  19        2.14        7.74      3.13 o
  -3   7  19       20.44       18.56      1.66 o
  -2   7  19       27.45       33.71      4.19 o
  -1   7  19       44.77       41.53      2.73 o
   0   7  19       53.24       55.29      2.66 o
   1   7  19       86.14       94.65      3.28 o
   2   7  19        0.03        1.57      1.32 o
   3   7  19       29.32       32.03      3.56 o
  -3   8  19        0.41       -2.70      3.44 o
  -2   8  19       15.27       13.57      2.18 o
  -1   8  19       24.92       26.50      3.47 o
   0   8  19       19.64       24.14      2.37 o
   1   8  19        0.01        0.20      1.48 o
   2   8  19        5.20        7.52      2.35 o
  -2   9  19       13.77       13.43      2.15 o
  -1   9  19        8.35        6.63      1.79 o
   0   9  19        4.53        4.16      1.89 o
   1   9  19       10.53       12.00      1.90 o
  -4   0  20        0.30        0.34      1.66 o
  -2   0  20        0.60       -0.44      1.86 o
   0   0  20       13.70        6.96      5.69 o
   2   0  20        0.48        0.42      2.42 o
   4   0  20       44.83       51.19      5.00 o
  -5   1  20       18.61       21.07      2.35 o
  -4   1  20       14.54        7.57      2.27 o
  -3   1  20        3.21        1.75      1.49 o
  -2   1  20        4.45        0.66      1.36 o
  -1   1  20        0.00        1.91      1.53 o
   0   1  20      110.89      116.84      3.92 o
   1   1  20        0.63        0.69      1.74 o
   2   1  20       11.75        9.21      3.02 o
   3   1  20        5.19        5.75      2.52 o
   4   1  20        3.43        5.60      3.47 o
  -5   2  20        0.04       -0.01      1.34 o
  -4   2  20        0.27        1.73      1.38 o
  -3   2  20        0.27       -0.71      1.45 o
  -2   2  20        2.08        2.55      1.50 o
  -1   2  20        0.03       -0.33      1.20 o
   0   2  20       27.48       32.16      2.10 o
   1   2  20        4.25        4.03      1.54 o
   2   2  20        2.32        1.87      1.45 o
   3   2  20       84.89       86.51      3.43 o
   4   2  20        1.08        0.93      2.07 o
  -5   3  20        8.35        3.97      1.94 o
  -4   3  20       26.55       20.10      6.03 o
  -3   3  20       39.18       36.82      3.48 o
  -2   3  20        1.62        2.64      1.70 o
  -1   3  20       35.03       31.85      3.64 o
   0   3  20        1.06        1.85      1.68 o
   1   3  20        9.19        7.29      2.37 o
   2   3  20       15.80       11.51      2.58 o
   3   3  20        1.76       -1.05      1.33 o
  -5   4  20        0.03       -0.32      2.03 o
  -4   4  20       10.85        7.41      3.20 o
  -3   4  20        9.59        4.95      1.88 o
  -2   4  20       20.81       18.19      3.13 o
  -1   4  20       38.11       38.63      3.67 o
   0   4  20        0.06        2.10      1.70 o
   1   4  20        5.14        5.29      1.83 o
   2   4  20       37.57       50.91      2.30 o
   3   4  20        0.02        1.20      2.82 o
  -4   5  20        0.16       -0.15      1.19 o
  -3   5  20        1.04        2.18      1.55 o
  -2   5  20        1.11        1.79      1.49 o
  -1   5  20       10.61        6.96      2.66 o
   0   5  20       20.67       17.15      3.18 o
   1   5  20        7.78       10.00      2.14 o
   2   5  20        2.94        1.22      1.87 o
   3   5  20        0.53        0.52      2.15 o
  -4   6  20        1.44        0.57      2.37 o
  -3   6  20       22.34       20.79      1.79 o
  -2   6  20       49.80       49.31      2.32 o
  -1   6  20       36.92       42.11      2.46 o
   0   6  20        2.87        2.69      1.67 o
   1   6  20        4.60        5.22      1.65 o
   2   6  20        1.87        0.48      1.30 o
  -3   7  20       14.60       12.36      1.87 o
  -2   7  20       18.46       19.03      2.52 o
  -1   7  20        5.12        7.31      1.91 o
   0   7  20        1.62        3.42      1.88 o
   1   7  20        9.07       13.55      2.18 o
   2   7  20        4.86        5.68      2.35 o
  -2   8  20        3.56        2.13      1.70 o
  -1   8  20       15.99       23.25      3.58 o
   0   8  20       11.34       11.24      2.02 o
  -3   0  21        2.93        1.46      1.95 o
  -1   0  21       22.83       21.66     15.67 o
   1   0  21       42.16       39.72      4.99 o
   3   0  21        6.90       11.59      3.71 o
  -4   1  21       52.27       63.10      3.69 o
  -3   1  21        5.58        1.98      1.66 o
  -2   1  21       21.11        0.35      1.64 o
  -1   1  21        0.26        0.15      1.41 o
   0   1  21        0.83        0.95      1.73 o
   1   1  21        0.44        0.87      1.94 o
   2   1  21        0.48        1.29      1.91 o
   3   1  21       10.41       18.10      3.08 o
  -4   2  21        1.19        0.34      1.26 o
  -3   2  21       10.53        0.94      1.75 o
  -2   2  21        0.03        0.38      1.43 o
  -1   2  21        1.91        1.45      1.56 o
   0   2  21        0.52        1.88      1.78 o
   1   2  21       13.00       11.76      2.37 o
   2   2  21        6.19        8.14      2.36 o
   3   2  21        3.00        4.91      1.62 o
  -4   3  21        1.84        1.19      1.53 o
  -3   3  21        8.44        4.91      1.86 o
  -2   3  21        3.42       -0.32      1.37 o
  -1   3  21        0.06        0.86      1.44 o
   0   3  21       18.64       16.45      3.48 o
   1   3  21       19.07       15.61      2.74 o
   2   3  21        0.81        2.19      1.57 o
  -4   4  21        0.86        0.03      1.39 o
  -3   4  21       25.25       43.79      2.80 o
  -2   4  21       19.11       11.94      3.31 o
  -1   4  21        1.27       -0.98      1.40 o
   0   4  21        7.11        5.24      1.99 o
   1   4  21        3.65        4.05      1.66 o
   2   4  21        9.29        7.64      1.89 o
  -3   5  21       17.68       22.51      2.38 o
  -2   5  21       51.33       49.35      2.89 o
  -1   5  21        2.62        1.39      1.57 o
   0   5  21        6.96        4.83      1.69 o
   1   5  21        0.29        1.01      1.45 o
   2   5  21        1.87        1.28      1.76 o
  -2   6  21        1.55        2.43      1.56 o
  -1   6  21        7.83        6.59      1.92 o
   0   6  21        4.16        4.33      1.99 o
   1   6  21        4.16        3.74      1.92 o
  -2   0  22       55.53       75.71      4.06 o
   0   0  22       14.33       13.33      8.45 o
   2   0  22        0.02        1.93      3.66 o
  -3   1  22        5.28        2.11      1.73 o
  -2   1  22       15.76        3.46      3.10 o
  -1   1  22        0.27       -1.26      1.56 o
   0   1  22        2.27        1.29      1.55 o
   1   1  22        4.32        2.98      1.71 o
   2   1  22        3.28        2.50      1.64 o
  -3   2  22       12.59       11.12      4.99 o
  -2   2  22       51.14       51.28      6.72 o
  -1   2  22       45.04       45.07      6.08 o
   0   2  22       18.80       17.62      2.73 o
   1   2  22        0.53        1.52      1.87 o
  -3   3  22       62.53       71.24      3.77 o
  -2   3  22        0.67        0.64      1.50 o
  -1   3  22        0.73        1.21      1.73 o
   0   3  22        2.62        3.49      1.69 o
   1   3  22       10.82        8.68      1.91 o
  -2   4  22       13.09       13.16      3.49 o
  -1   4  22        2.26        2.11      1.75 o
   0   4  22        2.99        2.05      1.70 o
 
